# Supplementary material for: 2,2′-[2,4-Bis(naphthalen-1-yl)cyclo­butane-1,3-di­yl]bis­(1-methyl­pyridinium) diiodide: thermal-induced [2 + 2] cyclo­addition reaction of a heterostilbene
Source: Acta Crystallogr Sect E Struct Rep Online. 2011 Dec 10;68(Pt 1):o67–8. doi: 10.1107/S1600536811052433 (PMC3254423; doi:10.1107/S1600536811052433)
Supplement: Supplementary file 1 [file e-68-00o67-sup1.cif]

##############################################################################
#                                                                            #
# This CIF contains the data in a paper accepted for publication in          #
# Acta Crystallographica Section E. It conforms to the requirements of       #
# Notes for Authors for Acta Crystallographica Section E, and has been       #
# peer reviewed under the auspices of the IUCr Commission on Journals.       #
#                                                                            #
# Full details of the Crystallographic Information File format               #
# are given in the paper "The Crystallographic Information File (CIF):       #
# a New Standard Archive File for Crystallography" by S. R. Hall, F. H.      #
# Allen and I. D. Brown [Acta Cryst. (1991), A47, 655-685].                  #
#                                                                            #
# The current version of the core CIF dictionary is obtainable from          #
# ftp://ftp.iucr.org/pub/cif_core.dic.                                       #
#                                                                            #
# Software is freely available for graphical display of the structure(s)     #
# in this CIF. For information consult the CIF software page                 #
# http://www.iucr.org/resources/cif/software.                                #
#                                                                            #
# This file may be used for bona fide research purposes within the           #
# scientific community so long as proper attribution is given to the journal # 
# article from which it was obtained.                                        #
#                                                                            #
##############################################################################
data_global
_audit_creation_method     'form.cif (version 2.0)'
_journal_data_validation_number     ?
_journal_date_recd_electronic     2011-12-03
_journal_date_accepted     2011-12-05
_journal_name_full     'Acta Crystallographica, Section E'
_journal_year     2012
_journal_volume     68
_journal_issue      1
_journal_page_first     o67
_journal_page_last     o68
_journal_paper_category     QO
_journal_paper_doi     10.1107/S1600536811052433
_journal_coeditor_code     IS5025
_publ_contact_author_name     'Assoc.Prof. Dr. Suchada Chantrapromma'
_publ_contact_author_address
;
      Department of Chemistry
      Faculty of Science
      Prince of Songkla University
      Hat-Yai, Songkhla 90112
      THAILAND
;
_publ_contact_author_email     'suchada.c@psu.ac.th'
_publ_contact_author_fax     '66 74 212918'
_publ_contact_author_phone     '66 74 288447'
_publ_section_title
;
2,2'-[2,4-Bis(naphthalen-1-yl)cyclobutane-1,3-diyl]bis(1-methylpyridinium)
diiodide: thermal-induced [2+2] cycloaddition reaction of a heterostilbene
;
_publ_section_title_footnote
;
This paper is dedicated to His Majesty King Bhumibol Adulyadej of Thailand
on the occasion of his 84th birthday, which fell on December 5th, 2011.
;
loop_
    _publ_author_name
    _publ_author_footnote
    _publ_author_address
    'Suchada Chantrapromma'
;
      Thomson Reuters ResearcherID: A-5085-2009.
;
;     Crystal Materials Research Unit
      Department of Chemistry
      Faculty of Science
      Prince of Songkla University
      Hat-Yai, Songkhla 90112
      Thailand
;
    'Kullapa Chanawanno' ?
;     Crystal Materials Research Unit
      Department of Chemistry
      Faculty of Science
      Prince of Songkla University
      Hat-Yai, Songkhla 90112
      Thailand
;
    'Nawong Boonnak' ?
;     Crystal Materials Research Unit
      Department of Chemistry
      Faculty of Science
      Prince of Songkla University
      Hat-Yai, Songkhla 90112
      Thailand
;
    'Hoong-Kun Fun'
;
      Additional correspondence author, e-mail: hkfun@usm.my.
      Thomson Reuters ResearcherID: A-3561-2009.
;
;     X-ray Crystallography Unit
      School of Physics
      Universiti Sains Malaysia
      11800 USM, Penang
      Malaysia
;
data_I
_audit_creation_method     SHELXL-97
_chemical_name_systematic
;
2,2'-[2,4-Bis(naphthalen-1-yl)cyclobutane-1,3-diyl]bis(1-methylpyridinium)
diiodide
;
_chemical_name_common
;
;
_chemical_formula_moiety     'C36 H32 N2 2+, 2(I -)'
_chemical_formula_sum     'C36 H32 I2 N2'
_chemical_formula_iupac     'C36 H32 N2 2+, 2I -'
_chemical_formula_weight     746.44
_chemical_melting_point     ?
_symmetry_cell_setting     monoclinic
_symmetry_space_group_name_H-M     'P 21/c'
_symmetry_space_group_name_Hall     '-P 2ybc'
loop_
    _symmetry_equiv_pos_as_xyz
    'x, y, z'
    '-x, y+1/2, -z+1/2'
    '-x, -y, -z'
    'x, -y-1/2, z-1/2'
_cell_length_a     7.00610(10)
_cell_length_b     20.7920(4)
_cell_length_c     10.8956(2)
_cell_angle_alpha     90.00
_cell_angle_beta     106.0630(10)
_cell_angle_gamma     90.00
_cell_volume     1525.21(5)
_cell_formula_units_Z     2
_cell_measurement_reflns_used     4449
_cell_measurement_theta_min     2.18
_cell_measurement_theta_max     29.99
_cell_measurement_temperature     100
_exptl_crystal_description     Block
_exptl_crystal_colour     Yellow
_exptl_crystal_size_max     0.15
_exptl_crystal_size_mid     0.13
_exptl_crystal_size_min     0.08
_exptl_crystal_density_diffrn     1.625
_exptl_crystal_density_meas     ?
_exptl_crystal_density_method     'not measured'
_exptl_crystal_F_000     736
_exptl_absorpt_coefficient_mu     2.089
_exptl_absorpt_correction_type     multi-scan
_exptl_absorpt_process_details     '(SADABS; Bruker, 2005)'
_exptl_absorpt_correction_T_min     0.7487
_exptl_absorpt_correction_T_max     0.8540
_exptl_special_details
;
The crystal was placed in the cold stream of an Oxford Cryosystems Cobra
open-flow nitrogen cryostat (Cosier & Glazer, 1986) operating at 100.0(1) K.
;
_diffrn_ambient_temperature     100
_diffrn_radiation_type     'MoK\a'
_diffrn_radiation_wavelength     0.71073
_diffrn_radiation_source     'sealed tube'
_diffrn_radiation_monochromator     'graphite'
_diffrn_measurement_device_type     'Bruker APEXII CCD area-detector'
_diffrn_measurement_method     '\f and \w scans'
_diffrn_detector_area_resol_mean     ?
_diffrn_reflns_number     18762
_diffrn_reflns_av_R_equivalents     0.0503
_diffrn_reflns_av_sigmaI/netI     0.0457
_diffrn_reflns_theta_min     2.18
_diffrn_reflns_theta_max     29.99
_diffrn_reflns_theta_full     29.99
_diffrn_measured_fraction_theta_max     0.999
_diffrn_measured_fraction_theta_full     0.999
_diffrn_reflns_limit_h_min     -9
_diffrn_reflns_limit_h_max     9
_diffrn_reflns_limit_k_min     -22
_diffrn_reflns_limit_k_max     29
_diffrn_reflns_limit_l_min     -15
_diffrn_reflns_limit_l_max     15
_diffrn_standards_number     0
_diffrn_standards_interval_count     ?
_diffrn_standards_interval_time     ?
_diffrn_standards_decay_%     ?
_refine_special_details
;
Refinement of <i>F</i>^2^ against ALL reflections. The weighted <i>R</i>-factor
<i>wR</i> and goodness of fit <i>S</i> are based on <i>F</i>^2^, conventional
<i>R</i>-factors <i>R</i> are based on <i>F</i>, with <i>F</i> set to zero for
negative <i>F</i>^2^. The threshold expression of <i>F</i>^2^ >
\s(<i>F</i>^2^) is used only for calculating <i>R</i>-factors(gt) <i>etc</i>.
and is not relevant to the choice of reflections for refinement.
<i>R</i>-factors based on <i>F</i>^2^ are statistically about twice as large
as those based on <i>F</i>, and <i>R</i>- factors based on ALL data will be
even larger.
;
_reflns_number_total     4449
_reflns_number_gt     3475
_reflns_threshold_expression     I>2\s(I)
_refine_ls_structure_factor_coef     Fsqd
_refine_ls_matrix_type     full
_refine_ls_R_factor_all     0.0612
_refine_ls_R_factor_gt     0.0417
_refine_ls_wR_factor_gt     0.0742
_refine_ls_wR_factor_ref     0.0801
_refine_ls_goodness_of_fit_ref     1.089
_refine_ls_restrained_S_all     1.089
_refine_ls_number_reflns     4449
_refine_ls_number_parameters     190
_refine_ls_number_restraints     0
_refine_ls_hydrogen_treatment     mixed
_refine_ls_weighting_scheme     calc
_refine_ls_weighting_details
         'calc w=1/[\s^2^(Fo^2^)+(0.0278P)^2^+1.4420P] where P=(Fo^2^+2Fc^2^)/3'
_atom_sites_solution_hydrogens     geom
_atom_sites_solution_primary     direct
_atom_sites_solution_secondary     difmap
_refine_ls_shift/su_max     0.001
_refine_ls_shift/su_mean     0.001
_refine_diff_density_max     1.923
_refine_diff_density_min     -0.857
_refine_ls_extinction_method     none
_refine_ls_extinction_coef     ?
loop_
    _atom_type_symbol
    _atom_type_description
    _atom_type_scat_dispersion_real
    _atom_type_scat_dispersion_imag
    _atom_type_scat_source
    'C' 'C' 0.0033 0.0016
                         'International Tables Vol C Tables 4.2.6.8 and 6.1.1.4'
    'H' 'H' 0.0000 0.0000
                         'International Tables Vol C Tables 4.2.6.8 and 6.1.1.4'
    'N' 'N' 0.0061 0.0033
                         'International Tables Vol C Tables 4.2.6.8 and 6.1.1.4'
    'I' 'I' -0.4742 1.8119
                         'International Tables Vol C Tables 4.2.6.8 and 6.1.1.4'
_computing_data_collection     'APEX2 (Bruker, 2005)'
_computing_cell_refinement     'SAINT (Bruker, 2005)'
_computing_data_reduction     'SAINT (Bruker, 2005)'
_computing_structure_solution     'SHELXTL (Sheldrick, 2008)'
_computing_structure_refinement     'SHELXTL (Sheldrick, 2008)'
_computing_molecular_graphics     'SHELXTL (Sheldrick, 2008)'
_computing_publication_material
;
SHELXTL (Sheldrick, 2008) and PLATON (Spek, 2009)
;
loop_
    _atom_site_type_symbol
    _atom_site_label
    _atom_site_fract_x
    _atom_site_fract_y
    _atom_site_fract_z
    _atom_site_U_iso_or_equiv
    _atom_site_adp_type
    _atom_site_calc_flag
    _atom_site_refinement_flags
    _atom_site_occupancy
    _atom_site_symmetry_multiplicity
    _atom_site_disorder_assembly
    _atom_site_disorder_group
    I I1 0.51619(4) 0.361747(10) 0.802649(19) 0.02498(7) Uani d . 1 1 . .
    N N1 0.5483(4) 0.35243(12) 0.3555(2) 0.0160(5) Uani d . 1 1 . .
    C C1 0.0993(5) 0.40695(16) 0.3501(3) 0.0195(6) Uani d . 1 1 . .
    C C2 0.1492(5) 0.35697(16) 0.4416(3) 0.0235(7) Uani d . 1 1 . .
    H H2A 0.2212 0.3664 0.5250 0.028 Uiso calc R 1 1 . .
    C C3 0.0915(5) 0.29415(17) 0.4080(4) 0.0291(8) Uani d . 1 1 . .
    H H3A 0.1233 0.2618 0.4692 0.035 Uiso calc R 1 1 . .
    C C4 -0.0154(5) 0.27911(19) 0.2811(4) 0.0347(9) Uani d . 1 1 . .
    H H4A -0.0477 0.2366 0.2576 0.042 Uiso calc R 1 1 . .
    C C5 -0.0712(5) 0.3272(2) 0.1930(4) 0.0313(9) Uani d . 1 1 . .
    H H5A -0.1445 0.3170 0.1103 0.038 Uiso calc R 1 1 . .
    C C6 -0.0201(5) 0.39223(18) 0.2246(3) 0.0241(8) Uani d . 1 1 . .
    C C7 -0.0847(5) 0.44256(19) 0.1352(3) 0.0276(8) Uani d . 1 1 . .
    H H7A -0.1624 0.4331 0.0532 0.033 Uiso calc R 1 1 . .
    C C8 -0.0340(5) 0.50453(19) 0.1684(3) 0.0281(8) Uani d . 1 1 . .
    H H8A -0.0860 0.5375 0.1113 0.034 Uiso calc R 1 1 . .
    C C9 0.0972(5) 0.51915(17) 0.2890(3) 0.0226(7) Uani d . 1 1 . .
    H H9A 0.1347 0.5617 0.3086 0.027 Uiso calc R 1 1 . .
    C C10 0.1710(5) 0.47208(15) 0.3781(3) 0.0182(6) Uani d . 1 1 . .
    C C11 0.3468(5) 0.48207(15) 0.4937(3) 0.0168(6) Uani d . 1 1 . .
    C C12 0.5522(5) 0.45067(14) 0.4853(3) 0.0145(6) Uani d . 1 1 . .
    C C13 0.5385(4) 0.41782(15) 0.3610(3) 0.0153(6) Uani d . 1 1 . .
    C C14 0.4890(5) 0.45169(15) 0.2464(3) 0.0174(6) Uani d . 1 1 . .
    H H14A 0.4889 0.4964 0.2474 0.021 Uiso calc R 1 1 . .
    C C15 0.4397(5) 0.41930(16) 0.1308(3) 0.0203(7) Uani d . 1 1 . .
    H H15A 0.4098 0.4422 0.0545 0.024 Uiso calc R 1 1 . .
    C C16 0.4353(5) 0.35306(16) 0.1291(3) 0.0229(7) Uani d . 1 1 . .
    H H16A 0.3934 0.3308 0.0523 0.027 Uiso calc R 1 1 . .
    C C17 0.4939(5) 0.32046(16) 0.2430(3) 0.0215(7) Uani d . 1 1 . .
    H H17A 0.4961 0.2757 0.2427 0.026 Uiso calc R 1 1 . .
    C C18 0.6237(5) 0.31341(15) 0.4735(3) 0.0203(7) Uani d . 1 1 . .
    H H18A 0.7586 0.3253 0.5149 0.030 Uiso calc R 1 1 . .
    H H18B 0.6182 0.2686 0.4515 0.030 Uiso calc R 1 1 . .
    H H18C 0.5430 0.3211 0.5303 0.030 Uiso calc R 1 1 . .
    H H11 0.305(5) 0.4670(18) 0.574(3) 0.026(10) Uiso d . 1 1 . .
    H H12 0.610(5) 0.4215(17) 0.560(3) 0.019(9) Uiso d . 1 1 . .
loop_
    _atom_site_aniso_label
    _atom_site_aniso_U_11
    _atom_site_aniso_U_22
    _atom_site_aniso_U_33
    _atom_site_aniso_U_12
    _atom_site_aniso_U_13
    _atom_site_aniso_U_23
    I1 0.04756(15) 0.01318(10) 0.01593(10) -0.00056(11) 0.01167(8) 0.00136(9)
    N1 0.0222(13) 0.0125(13) 0.0156(12) 0.0010(11) 0.0089(10) 0.0007(10)
    C1 0.0145(15) 0.0240(17) 0.0214(16) -0.0010(13) 0.0071(12) -0.0014(13)
    C2 0.0201(16) 0.0197(16) 0.0315(18) -0.0017(14) 0.0082(13) -0.0016(14)
    C3 0.0250(19) 0.0199(17) 0.044(2) -0.0014(15) 0.0115(16) 0.0018(15)
    C4 0.027(2) 0.0250(19) 0.051(3) -0.0103(16) 0.0085(18) -0.0148(17)
    C5 0.0227(18) 0.036(2) 0.034(2) -0.0104(16) 0.0056(16) -0.0149(17)
    C6 0.0143(15) 0.0321(19) 0.0263(19) -0.0038(14) 0.0065(14) -0.0053(14)
    C7 0.0197(17) 0.042(2) 0.0186(17) -0.0033(16) 0.0007(13) -0.0016(15)
    C8 0.0182(17) 0.036(2) 0.0262(18) -0.0011(15) -0.0005(14) 0.0061(15)
    C9 0.0202(16) 0.0238(17) 0.0238(17) 0.0014(14) 0.0059(13) 0.0006(13)
    C10 0.0198(16) 0.0185(15) 0.0176(15) -0.0016(13) 0.0075(12) -0.0048(12)
    C11 0.0186(15) 0.0155(14) 0.0165(14) 0.0007(12) 0.0053(12) -0.0011(11)
    C12 0.0182(15) 0.0132(14) 0.0131(14) 0.0001(12) 0.0061(11) -0.0011(11)
    C13 0.0190(15) 0.0127(14) 0.0151(14) 0.0009(12) 0.0061(11) -0.0017(12)
    C14 0.0206(16) 0.0144(15) 0.0184(14) -0.0002(12) 0.0073(12) 0.0019(12)
    C15 0.0220(16) 0.0226(16) 0.0170(15) 0.0006(14) 0.0068(12) 0.0028(13)
    C16 0.0292(18) 0.0215(18) 0.0185(15) -0.0012(14) 0.0075(13) -0.0028(13)
    C17 0.0326(19) 0.0131(15) 0.0206(15) -0.0014(14) 0.0104(14) -0.0053(12)
    C18 0.0285(18) 0.0146(15) 0.0179(15) 0.0034(13) 0.0069(13) 0.0037(12)
_geom_special_details
;
All e.s.d.'s (except the e.s.d. in the dihedral angle between two l.s. planes)
are estimated using the full covariance matrix. The cell e.s.d.'s are taken
into account individually in the estimation of e.s.d.'s in distances, angles
and torsion angles; correlations between e.s.d.'s in cell parameters are only
used when they are defined by crystal symmetry. An approximate (isotropic)
treatment of cell e.s.d.'s is used for estimating e.s.d.'s involving l.s.
planes.
;
loop_
    _geom_bond_atom_site_label_1
    _geom_bond_atom_site_label_2
    _geom_bond_site_symmetry_2
    _geom_bond_distance
    _geom_bond_publ_flag
    N1 C17 . 1.354(4) ?
    N1 C13 . 1.363(4) ?
    N1 C18 . 1.488(4) ?
    C1 C2 . 1.415(5) ?
    C1 C6 . 1.424(4) ?
    C1 C10 . 1.447(4) ?
    C2 C3 . 1.386(5) ?
    C2 H2A . 0.9300 ?
    C3 C4 . 1.413(5) ?
    C3 H3A . 0.9300 ?
    C4 C5 . 1.365(6) ?
    C4 H4A . 0.9300 ?
    C5 C6 . 1.417(5) ?
    C5 H5A . 0.9300 ?
    C6 C7 . 1.416(5) ?
    C7 C8 . 1.359(5) ?
    C7 H7A . 0.9300 ?
    C8 C9 . 1.413(5) ?
    C8 H8A . 0.9300 ?
    C9 C10 . 1.375(4) ?
    C9 H9A . 0.9300 ?
    C10 C11 . 1.513(4) ?
    C11 C12 3_666 1.555(4) ?
    C11 C12 . 1.606(4) ?
    C11 H11 . 1.05(4) ?
    C12 C13 . 1.496(4) ?
    C12 C11 3_666 1.555(4) ?
    C12 H12 . 1.01(3) ?
    C13 C14 . 1.392(4) ?
    C14 C15 . 1.385(4) ?
    C14 H14A . 0.9300 ?
    C15 C16 . 1.377(5) ?
    C15 H15A . 0.9300 ?
    C16 C17 . 1.373(5) ?
    C16 H16A . 0.9300 ?
    C17 H17A . 0.9300 ?
    C18 H18A . 0.9600 ?
    C18 H18B . 0.9600 ?
    C18 H18C . 0.9600 ?
loop_
    _geom_angle_atom_site_label_1
    _geom_angle_atom_site_label_2
    _geom_angle_atom_site_label_3
    _geom_angle_site_symmetry_1
    _geom_angle_site_symmetry_3
    _geom_angle
    _geom_angle_publ_flag
    C17 N1 C13 . . 121.6(3) ?
    C17 N1 C18 . . 117.3(3) ?
    C13 N1 C18 . . 121.1(3) ?
    C2 C1 C6 . . 118.9(3) ?
    C2 C1 C10 . . 122.3(3) ?
    C6 C1 C10 . . 118.7(3) ?
    C3 C2 C1 . . 120.6(3) ?
    C3 C2 H2A . . 119.7 ?
    C1 C2 H2A . . 119.7 ?
    C2 C3 C4 . . 120.2(4) ?
    C2 C3 H3A . . 119.9 ?
    C4 C3 H3A . . 119.9 ?
    C5 C4 C3 . . 119.8(3) ?
    C5 C4 H4A . . 120.1 ?
    C3 C4 H4A . . 120.1 ?
    C4 C5 C6 . . 121.6(3) ?
    C4 C5 H5A . . 119.2 ?
    C6 C5 H5A . . 119.2 ?
    C7 C6 C5 . . 121.8(3) ?
    C7 C6 C1 . . 119.5(3) ?
    C5 C6 C1 . . 118.7(3) ?
    C8 C7 C6 . . 120.5(3) ?
    C8 C7 H7A . . 119.8 ?
    C6 C7 H7A . . 119.8 ?
    C7 C8 C9 . . 120.4(3) ?
    C7 C8 H8A . . 119.8 ?
    C9 C8 H8A . . 119.8 ?
    C10 C9 C8 . . 121.6(3) ?
    C10 C9 H9A . . 119.2 ?
    C8 C9 H9A . . 119.2 ?
    C9 C10 C1 . . 118.4(3) ?
    C9 C10 C11 . . 123.4(3) ?
    C1 C10 C11 . . 117.3(3) ?
    C10 C11 C12 . 3_666 118.6(3) ?
    C10 C11 C12 . . 115.6(2) ?
    C12 C11 C12 3_666 . 89.7(2) ?
    C10 C11 H11 . . 108(2) ?
    C12 C11 H11 3_666 . 112(2) ?
    C12 C11 H11 . . 113(2) ?
    C13 C12 C11 . 3_666 117.1(3) ?
    C13 C12 C11 . . 113.8(2) ?
    C11 C12 C11 3_666 . 90.3(2) ?
    C13 C12 H12 . . 111.6(19) ?
    C11 C12 H12 3_666 . 111(2) ?
    C11 C12 H12 . . 111.4(19) ?
    N1 C13 C14 . . 117.9(3) ?
    N1 C13 C12 . . 120.3(3) ?
    C14 C13 C12 . . 121.3(3) ?
    C15 C14 C13 . . 120.5(3) ?
    C15 C14 H14A . . 119.8 ?
    C13 C14 H14A . . 119.8 ?
    C16 C15 C14 . . 119.8(3) ?
    C16 C15 H15A . . 120.1 ?
    C14 C15 H15A . . 120.1 ?
    C17 C16 C15 . . 118.8(3) ?
    C17 C16 H16A . . 120.6 ?
    C15 C16 H16A . . 120.6 ?
    N1 C17 C16 . . 121.0(3) ?
    N1 C17 H17A . . 119.5 ?
    C16 C17 H17A . . 119.5 ?
    N1 C18 H18A . . 109.5 ?
    N1 C18 H18B . . 109.5 ?
    H18A C18 H18B . . 109.5 ?
    N1 C18 H18C . . 109.5 ?
    H18A C18 H18C . . 109.5 ?
    H18B C18 H18C . . 109.5 ?
loop_
    _geom_torsion_atom_site_label_1
    _geom_torsion_atom_site_label_2
    _geom_torsion_atom_site_label_3
    _geom_torsion_atom_site_label_4
    _geom_torsion_site_symmetry_1
    _geom_torsion_site_symmetry_2
    _geom_torsion_site_symmetry_3
    _geom_torsion_site_symmetry_4
    _geom_torsion
    _geom_torsion_publ_flag
    C6 C1 C2 C3 . . . . 3.3(5) ?
    C10 C1 C2 C3 . . . . -174.5(3) ?
    C1 C2 C3 C4 . . . . 1.0(5) ?
    C2 C3 C4 C5 . . . . -3.5(6) ?
    C3 C4 C5 C6 . . . . 1.6(6) ?
    C4 C5 C6 C7 . . . . -177.3(3) ?
    C4 C5 C6 C1 . . . . 2.6(5) ?
    C2 C1 C6 C7 . . . . 174.9(3) ?
    C10 C1 C6 C7 . . . . -7.3(5) ?
    C2 C1 C6 C5 . . . . -5.0(5) ?
    C10 C1 C6 C5 . . . . 172.8(3) ?
    C5 C6 C7 C8 . . . . 179.8(3) ?
    C1 C6 C7 C8 . . . . -0.1(5) ?
    C6 C7 C8 C9 . . . . 5.2(5) ?
    C7 C8 C9 C10 . . . . -2.7(5) ?
    C8 C9 C10 C1 . . . . -4.8(5) ?
    C8 C9 C10 C11 . . . . 164.7(3) ?
    C2 C1 C10 C9 . . . . -172.6(3) ?
    C6 C1 C10 C9 . . . . 9.6(5) ?
    C2 C1 C10 C11 . . . . 17.3(4) ?
    C6 C1 C10 C11 . . . . -160.5(3) ?
    C9 C10 C11 C12 . . . 3_666 1.1(5) ?
    C1 C10 C11 C12 . . . 3_666 170.7(3) ?
    C9 C10 C11 C12 . . . . -103.7(4) ?
    C1 C10 C11 C12 . . . . 65.9(4) ?
    C10 C11 C12 C13 . . . . 1.8(4) ?
    C12 C11 C12 C13 3_666 . . . -120.0(3) ?
    C10 C11 C12 C11 . . . 3_666 121.9(3) ?
    C12 C11 C12 C11 3_666 . . 3_666 0.0 ?
    C17 N1 C13 C14 . . . . -6.2(4) ?
    C18 N1 C13 C14 . . . . 172.5(3) ?
    C17 N1 C13 C12 . . . . 165.3(3) ?
    C18 N1 C13 C12 . . . . -16.0(4) ?
    C11 C12 C13 N1 3_666 . . . 147.3(3) ?
    C11 C12 C13 N1 . . . . -109.3(3) ?
    C11 C12 C13 C14 3_666 . . . -41.5(4) ?
    C11 C12 C13 C14 . . . . 61.9(4) ?
    N1 C13 C14 C15 . . . . 3.8(5) ?
    C12 C13 C14 C15 . . . . -167.6(3) ?
    C13 C14 C15 C16 . . . . 1.5(5) ?
    C14 C15 C16 C17 . . . . -4.6(5) ?
    C13 N1 C17 C16 . . . . 3.1(5) ?
    C18 N1 C17 C16 . . . . -175.6(3) ?
    C15 C16 C17 N1 . . . . 2.4(5) ?
loop_
    _geom_hbond_atom_site_label_D
    _geom_hbond_atom_site_label_H
    _geom_hbond_atom_site_label_A
    _geom_hbond_site_symmetry_A
    _geom_hbond_distance_DH
    _geom_hbond_distance_HA
    _geom_hbond_distance_DA
    _geom_hbond_angle_DHA
    _geom_hbond_publ_flag
    C14 H14A I1 3_666 0.93 3.00 3.915(3) 169 y
    C17 H17A I1 4_565 0.93 2.93 3.840(3) 167 y
