# Supplementary material for: 2,2′-[2,4-Bis(naphthalen-1-yl)cyclo­butane-1,3-di­yl]bis­(1-methyl­pyridinium) diiodide: thermal-induced [2 + 2] cyclo­addition reaction of a heterostilbene
Source: Acta Crystallogr Sect E Struct Rep Online. 2011 Dec 10;68(Pt 1):o67–8. doi: 10.1107/S1600536811052433 (PMC3254423; doi:10.1107/S1600536811052433)
Supplement: Supplementary file 2 [file e-68-00o67-Isup2.hkl]

# 
# h,k,l, Fc-squared, Fo-squared, sigma(Fo-squared) and status flag 
# 
data_I
_shelx_title ' ck6_0m in P2(1)/c' 
_shelx_refln_list_code          4 
_shelx_F_calc_maximum      397.76 
_exptl_crystal_F_000       736.00 
_reflns_d_resolution_high  0.7109 
 
loop_ 
 _symmetry_equiv_pos_as_xyz 
 'x, y, z' 
 '-x, y+1/2, -z+1/2' 
 '-x, -y, -z' 
 'x, -y-1/2, z-1/2' 
 
_cell_length_a     7.0061 
_cell_length_b    20.7920 
_cell_length_c    10.8956 
_cell_angle_alpha  90.000 
_cell_angle_beta  106.063 
_cell_angle_gamma  90.000 
 
_shelx_F_squared_multiplier     1.000 
 
loop_ 
 _refln_index_h 
 _refln_index_k 
 _refln_index_l 
 _refln_F_squared_calc 
 _refln_F_squared_meas 
 _refln_F_squared_sigma 
 _refln_observed_status 
   1   0   0    40308.12    40521.46    529.00 o 
   2   0   0   111667.48   115347.55   2943.43 o 
   3   0   0    28806.82    28327.63    702.15 o 
   4   0   0     8149.57     8091.18    333.19 o 
   5   0   0     7327.82     6976.63    141.53 o 
   6   0   0     2033.10     1966.35    171.88 o 
   7   0   0     1011.58     1095.51     76.58 o 
   8   0   0      176.60      218.58     46.92 o 
   1   1   0      157.55      171.80     10.10 o 
   2   1   0     2723.00     2402.60    230.22 o 
   3   1   0     1759.46     1512.92    115.01 o 
   4   1   0      502.77      442.62     29.49 o 
   5   1   0     1968.44     2005.17     62.96 o 
   6   1   0      137.52      137.87     23.29 o 
   7   1   0      746.65      789.24     36.39 o 
   8   1   0      178.55      211.77     32.99 o 
   1   2   0      590.47      619.25     21.18 o 
   2   2   0      294.47      320.03     29.11 o 
   3   2   0       18.97       16.57     13.25 o 
   4   2   0      412.94      420.39     26.16 o 
   5   2   0        3.45       -5.14     14.95 o 
   6   2   0       18.70       28.46     16.18 o 
   7   2   0        7.47       14.91     20.75 o 
   8   2   0       96.69      109.90     34.35 o 
   9   2   0       41.76      229.72     62.68 o 
   1   3   0       69.69       75.37      9.88 o 
   2   3   0       23.17       24.60     12.48 o 
   3   3   0      821.80      811.25     28.63 o 
   4   3   0      246.46      261.57     23.08 o 
   5   3   0     1189.62     1231.38     44.58 o 
   6   3   0      485.72      556.72     41.48 o 
   7   3   0      229.91      105.24     48.80 o 
   8   3   0      261.86      262.55     50.49 o 
   9   3   0       50.30      139.68     58.75 o 
   0   4   0    31927.05    34368.07    372.51 o 
   1   4   0    48854.30    50826.34    391.89 o 
   2   4   0    25338.76    26085.37    260.64 o 
   3   4   0    20908.10    20952.23    173.62 o 
   4   4   0     8480.94     8218.31     93.46 o 
   5   4   0     3593.87     3550.72     69.96 o 
   6   4   0     1110.61     1097.57     46.43 o 
   7   4   0      202.94      201.98     37.58 o 
   8   4   0      177.58      248.19     48.99 o 
   9   4   0       26.63      113.32     48.20 o 
   1   5   0      353.04      357.57     20.21 o 
   2   5   0     2068.92     1936.90     36.60 o 
   3   5   0      725.67      706.78     27.91 o 
   4   5   0     1013.97     1034.49     32.77 o 
   5   5   0      982.40      999.30     43.42 o 
   6   5   0      414.76      462.54     32.19 o 
   7   5   0      778.76      753.70     60.00 o 
   8   5   0      352.17      459.16     67.20 o 
   9   5   0      183.25      298.67     57.88 o 
   0   6   0    17803.42    18548.68    219.74 o 
   1   6   0     7958.13     8044.58     98.73 o 
   2   6   0     3843.02     3780.23     53.85 o 
   3   6   0     3189.88     3038.83     54.08 o 
   4   6   0      990.45      943.42     37.10 o 
   5   6   0      973.10      849.45     38.41 o 
   6   6   0      762.66      729.20     49.07 o 
   7   6   0      497.08      579.31     70.54 o 
   8   6   0       57.53       79.42     90.90 o 
   9   6   0      193.14      218.79     55.63 o 
   1   7   0       48.97       35.25     13.89 o 
   2   7   0      357.93      415.55     19.01 o 
   3   7   0      388.35      414.72     23.62 o 
   4   7   0      189.01      199.58     23.35 o 
   5   7   0        2.12      -39.53     19.77 o 
   6   7   0        2.57       45.07     36.12 o 
   7   7   0      535.74      503.05     64.91 o 
   8   7   0       39.54      111.90     71.61 o 
   9   7   0      175.13      163.24     50.15 o 
   0   8   0     8097.04     8016.24    118.85 o 
   1   8   0     5620.43     5308.34    116.97 o 
   2   8   0     6834.01     6415.97     82.46 o 
   3   8   0     3896.66     3650.16    125.23 o 
   4   8   0     4692.31     4492.87     77.24 o 
   5   8   0      951.94      919.36     65.95 o 
   6   8   0     2088.71     2126.57     92.29 o 
   7   8   0       56.77       46.55     42.81 o 
   8   8   0      242.46      188.48     99.54 o 
   9   8   0       12.70       17.09     42.44 o 
   1   9   0      156.06      217.31     18.13 o 
   2   9   0      262.38      262.21     33.08 o 
   3   9   0     1881.52     1709.91     51.07 o 
   4   9   0      758.04      739.81     36.06 o 
   5   9   0     2670.64     2497.70    122.91 o 
   6   9   0     1886.92     1974.51    113.14 o 
   7   9   0       75.71      128.24     65.14 o 
   8   9   0      867.25      881.20    220.79 o 
   9   9   0        1.73       45.43     52.33 o 
   0  10   0    13551.76    13857.75    189.18 o 
   1  10   0    23032.61    24856.50    214.97 o 
   2  10   0     8709.28     8469.44    126.23 o 
   3  10   0    13463.27    13035.11    161.88 o 
   4  10   0     3903.85     3700.92    103.35 o 
   5  10   0     2126.30     1970.33     86.74 o 
   6  10   0      848.24      869.91     89.29 o 
   7  10   0      112.19      147.12     66.80 o 
   8  10   0        8.95      -59.70     62.40 o 
   1  11   0      428.62      505.28     28.14 o 
   2  11   0       16.67       11.76     16.94 o 
   3  11   0      125.22       84.58     25.78 o 
   4  11   0        0.30       -7.56     36.84 o 
   5  11   0        6.07       -9.48     33.92 o 
   6  11   0       41.13       10.26     53.76 o 
   7  11   0       50.17      128.17     64.56 o 
   8  11   0      191.25      220.44     82.08 o 
   0  12   0     3635.67     3280.10     80.41 o 
   1  12   0     3310.07     3221.31     57.22 o 
   2  12   0     2612.93     2561.41     56.41 o 
   3  12   0     3017.42     2813.65     76.81 o 
   4  12   0     1671.03     1586.80     80.01 o 
   5  12   0      773.60      804.40     62.77 o 
   6  12   0      758.63      802.43     90.59 o 
   7  12   0      128.21      174.68     85.77 o 
   8  12   0      158.75       79.49     72.62 o 
   1  13   0      222.92      199.29     25.86 o 
   2  13   0     1087.50     1199.86     40.10 o 
   3  13   0      678.63      582.83     44.89 o 
   4  13   0     1149.75     1200.43     70.93 o 
   5  13   0      721.76      840.22    127.16 o 
   6  13   0      601.84      536.90     81.07 o 
   7  13   0      728.94      828.55    100.68 o 
   8  13   0      294.56      255.09     87.65 o 
   0  14   0    15148.06    15974.61    230.59 o 
   1  14   0    12223.35    12421.96    136.39 o 
   2  14   0    11614.00    11549.82    130.82 o 
   3  14   0     7288.46     6932.89    125.93 o 
   4  14   0     3907.48     3777.75    111.11 o 
   5  14   0     1838.20     1963.70    114.66 o 
   6  14   0      588.86      695.97     88.86 o 
   7  14   0       61.30      122.12     62.43 o 
   8  14   0       31.63       90.20    136.01 o 
   1  15   0      355.13      416.98     31.09 o 
   2  15   0       95.07       55.67     30.07 o 
   3  15   0       18.11       -0.38     32.23 o 
   4  15   0      267.33      375.78     51.00 o 
   5  15   0      434.03      446.18     90.00 o 
   6  15   0      330.18      244.10     70.02 o 
   7  15   0      121.72       93.51     69.90 o 
   8  15   0      118.01       45.61     70.11 o 
   0  16   0      157.52      180.37     78.51 o 
   1  16   0     1069.91     1154.07     71.73 o 
   2  16   0      458.27      472.91     42.55 o 
   3  16   0      106.70      153.36     43.19 o 
   4  16   0      342.12      263.70     61.89 o 
   5  16   0      131.45       75.55     58.61 o 
   6  16   0       68.72       58.15     60.28 o 
   7  16   0      218.90      144.41     73.29 o 
   1  17   0       22.09       12.73     24.68 o 
   2  17   0      163.91      135.53     35.24 o 
   3  17   0      309.52      329.81     38.41 o 
   4  17   0      449.64      386.34     57.80 o 
   5  17   0      245.16      361.48     72.44 o 
   6  17   0      448.70      496.90     86.58 o 
   7  17   0       10.86       85.66     67.75 o 
   0  18   0    12286.64    12088.88    207.22 o 
   1  18   0    13219.19    12957.39    173.38 o 
   2  18   0     5427.40     5277.10    105.03 o 
   3  18   0     8348.22     7899.58    133.25 o 
   4  18   0     1455.61     1467.37     89.55 o 
   5  18   0     1884.69     1620.12    113.64 o 
   6  18   0      760.85      828.15    102.30 o 
   7  18   0      239.66      161.36     70.86 o 
   1  19   0        5.75       76.93     42.67 o 
   2  19   0     1587.40     1615.48     64.60 o 
   3  19   0       28.45       38.19     33.88 o 
   4  19   0      667.14      524.09     66.81 o 
   5  19   0      284.91      176.16     56.77 o 
   6  19   0      163.91      162.15     64.37 o 
   7  19   0      410.82      365.78    111.40 o 
   0  20   0      198.64      223.29     42.50 o 
   1  20   0      153.40      189.73     35.78 o 
   2  20   0      326.57      359.46     42.39 o 
   3  20   0      170.29      153.50     40.13 o 
   4  20   0       41.77       37.44     45.79 o 
   5  20   0       48.06        8.24     48.84 o 
   6  20   0       24.86       53.55     56.03 o 
   1  21   0       34.05       54.70     31.76 o 
   2  21   0      219.68      235.84     40.25 o 
   3  21   0      133.88      135.11     52.40 o 
   4  21   0       35.67       52.57     50.50 o 
   5  21   0       75.08      107.98     59.67 o 
   6  21   0       29.67       54.32     70.51 o 
   0  22   0     8637.96     8432.40    236.77 o 
   1  22   0     8331.29     7873.92    139.79 o 
   2  22   0     7294.54     7116.45    167.27 o 
   3  22   0     4419.33     4187.76    140.30 o 
   4  22   0     3309.20     3019.28    187.89 o 
   5  22   0     1337.60     1285.32    102.94 o 
   6  22   0      789.49      691.84    103.51 o 
   1  23   0      115.15      111.72     45.08 o 
   2  23   0      213.31      306.79     49.84 o 
   3  23   0      504.75      440.11     68.63 o 
   4  23   0      401.35      313.81     66.91 o 
   5  23   0      457.31      464.29     77.76 o 
   0  24   0     1771.10     2142.59    136.09 o 
   1  24   0      769.08      783.77     89.38 o 
   2  24   0      486.15      495.29     58.49 o 
   3  24   0      304.75      271.19     62.39 o 
   4  24   0       73.39       45.15     55.11 o 
   5  24   0       47.05       39.05     54.97 o 
   1  25   0        1.77       63.04     58.51 o 
   2  25   0        0.76       31.72     65.37 o 
   3  25   0        0.08      -19.49     45.96 o 
   4  25   0      140.77      277.57     68.13 o 
   0  26   0     3347.36     3218.62    165.40 o 
   1  26   0     1440.58     1474.53    153.39 o 
   2  26   0     1822.95     1548.86    132.32 o 
   3  26   0     1578.10     1422.74    103.49 o 
   4  26   0      537.04      420.97     90.33 o 
   1  27   0        0.95      132.73     59.14 o 
   2  27   0      120.70      178.47     85.04 o 
   3  27   0      173.02      181.36     85.04 o 
   0  28   0     1710.87     1865.84    215.95 o 
   1  28   0     1274.35     1337.44    133.83 o 
   2  28   0     1435.79     1638.34    145.26 o 
   1  29   0       13.02       50.60    101.41 o 
  -8   1   1      242.15      232.79     30.45 o 
  -7   1   1        0.89       28.94     16.77 o 
  -6   1   1     1227.08     1226.00     45.80 o 
  -5   1   1       18.46       23.61     17.51 o 
  -4   1   1       67.95       63.79     15.96 o 
  -3   1   1      287.87      327.77     21.23 o 
  -2   1   1     1561.42     1851.59     42.47 o 
  -1   1   1      936.59      945.84     22.87 o 
   0   1   1      943.61      927.67     36.48 o 
   1   1   1     1460.12     1521.21     35.55 o 
   2   1   1     3237.68     3149.19     46.04 o 
   3   1   1     1159.77     1007.25     30.57 o 
   4   1   1     5482.55     5407.95     73.60 o 
   5   1   1      246.21      240.54     25.67 o 
   6   1   1      960.24      997.45     40.61 o 
   7   1   1       95.08      121.14     28.53 o 
   8   1   1      365.96      459.25     43.79 o 
   9   1   1       41.28      159.06     67.50 o 
  -9   2   1      260.36      271.08     98.24 o 
  -8   2   1      621.02      672.94     49.52 o 
  -7   2   1      966.78     1013.74     41.38 o 
  -6   2   1     2542.37     2545.42     60.73 o 
  -5   2   1     2137.85     2012.67     46.01 o 
  -4   2   1     3356.50     3144.91     48.40 o 
  -3   2   1     7609.59     7463.40     99.97 o 
  -2   2   1      542.19      812.46     23.74 o 
  -1   2   1    30351.88    33546.54    358.41 o 
   0   2   1       73.74      132.84      7.53 o 
   1   2   1    19226.93    19780.17    214.80 o 
   2   2   1    17193.39    17232.01    151.97 o 
   3   2   1     8563.59     8167.02     94.38 o 
   4   2   1     7981.89     8031.01    115.05 o 
   5   2   1     3682.86     3713.16     68.05 o 
   6   2   1     1428.85     1436.03     46.59 o 
   7   2   1      715.22      743.77     44.95 o 
   8   2   1      221.48      193.28     51.59 o 
   9   2   1      161.88      132.35     67.30 o 
  -9   3   1      161.10      281.23     57.79 o 
  -8   3   1      196.01      177.02     35.53 o 
  -7   3   1       97.89      114.53     24.34 o 
  -6   3   1       77.19      108.07     24.09 o 
  -5   3   1      142.29      168.30     22.08 o 
  -4   3   1        8.61       16.33     13.91 o 
  -3   3   1       58.08      107.54     13.18 o 
  -2   3   1       16.45       26.95     10.14 o 
  -1   3   1     6498.71     6939.33     85.70 o 
   0   3   1     1245.90     1435.45     23.11 o 
   1   3   1     6124.15     6018.59     78.47 o 
   2   3   1     4525.67     4560.15     64.89 o 
   3   3   1     2729.08     2706.73     49.75 o 
   4   3   1     3252.30     3064.53     67.78 o 
   5   3   1     1956.38     1878.34     56.22 o 
   6   3   1     1577.41     1671.10     47.81 o 
   7   3   1      641.44      794.59     56.58 o 
   8   3   1       79.31      135.55     41.17 o 
   9   3   1       96.27      176.01     62.85 o 
  -9   4   1       10.84      109.84     46.31 o 
  -8   4   1       65.59       41.63     37.67 o 
  -7   4   1      250.20      254.03     35.94 o 
  -6   4   1     1199.58     1132.96     41.66 o 
  -5   4   1     1655.16     1583.44     44.67 o 
  -4   4   1     2218.99     2174.22     43.50 o 
  -3   4   1     4261.05     4329.68     54.28 o 
  -2   4   1      986.70     1095.53     24.92 o 
  -1   4   1     3933.95     4329.43     55.50 o 
   0   4   1     2206.37     2524.31     37.87 o 
   1   4   1     7346.49     7285.32     80.15 o 
   2   4   1     2346.15     2409.60     64.64 o 
   3   4   1     1278.76     1238.71     36.76 o 
   4   4   1      248.92      299.25     26.96 o 
   5   4   1        2.56       -1.63     17.94 o 
   6   4   1        0.99       -1.16     21.34 o 
   7   4   1        1.56       46.34     26.37 o 
   8   4   1        1.33       71.16     40.12 o 
   9   4   1        0.57       94.83     57.60 o 
  -9   5   1       12.24       89.53     43.51 o 
  -8   5   1        1.21       18.20     37.66 o 
  -7   5   1        0.16      -40.14     35.66 o 
  -6   5   1        7.43        4.26     19.44 o 
  -5   5   1      181.41      158.85     23.55 o 
  -4   5   1      119.22      146.64     19.04 o 
  -3   5   1      269.17      272.07     19.81 o 
  -2   5   1       28.84       11.20     13.94 o 
  -1   5   1     1094.15     1083.79     33.84 o 
   0   5   1     4051.18     4261.63     55.59 o 
   1   5   1     1664.39     1561.98     34.61 o 
   2   5   1      532.16      572.26     28.91 o 
   3   5   1      359.31      381.47     23.68 o 
   4   5   1        1.72      -21.56     25.17 o 
   5   5   1      310.99      268.47     28.01 o 
   6   5   1       98.71       72.48     27.23 o 
   7   5   1      184.29      188.83     48.87 o 
   8   5   1       13.49       34.81     45.13 o 
   9   5   1       12.23      125.61     48.31 o 
  -9   6   1      725.24      612.80     69.36 o 
  -8   6   1      298.34      262.98     52.17 o 
  -7   6   1     1821.97     1886.79     95.30 o 
  -6   6   1     3247.91     3165.17     86.57 o 
  -5   6   1     5610.14     5574.81     82.76 o 
  -4   6   1    11762.65    11492.95    120.71 o 
  -3   6   1    15240.68    15241.95    155.37 o 
  -2   6   1    24197.95    24395.18    228.28 o 
  -1   6   1    22106.10    22660.08    230.00 o 
   0   6   1    28210.35    28921.30    231.27 o 
   1   6   1    20837.11    20710.61    217.06 o 
   2   6   1    11530.07    11130.58    137.20 o 
   3   6   1     8971.16     9041.13    111.25 o 
   4   6   1     3582.58     3640.85     70.88 o 
   5   6   1     2211.87     2230.28     82.80 o 
   6   6   1     1092.74     1109.89     53.50 o 
   7   6   1      698.98      769.32     72.23 o 
   8   6   1      247.69      341.64     67.26 o 
   9   6   1       39.13       64.46     54.25 o 
  -9   7   1      119.08      181.74     62.62 o 
  -8   7   1       99.79      142.62     48.00 o 
  -7   7   1      137.61      232.89     52.91 o 
  -6   7   1      585.74      723.45     58.28 o 
  -5   7   1       27.34       38.70     21.04 o 
  -4   7   1        3.19       16.11     16.41 o 
  -3   7   1        4.93        2.48     12.51 o 
  -2   7   1     2278.63     2484.67     53.67 o 
  -1   7   1     1069.87     1178.56     28.95 o 
   0   7   1     2887.59     2935.21     44.06 o 
   1   7   1     4727.39     4748.09     60.03 o 
   2   7   1     7446.46     7297.09     91.32 o 
   3   7   1     2905.71     2837.49     66.63 o 
   4   7   1     4716.10     4627.75     80.64 o 
   5   7   1     1850.14     1918.22     82.49 o 
   6   7   1      926.85     1043.85     93.45 o 
   7   7   1      857.68     1047.59     80.60 o 
   8   7   1      380.82      449.54     78.45 o 
  -9   8   1        9.39       69.13     54.23 o 
  -8   8   1      204.46      250.95     76.46 o 
  -7   8   1      668.23      763.48     72.60 o 
  -6   8   1      399.07      404.45     67.07 o 
  -5   8   1      693.75      657.94     45.71 o 
  -4   8   1     3859.39     3730.57     66.88 o 
  -3   8   1      953.04      751.22     35.90 o 
  -2   8   1    10425.71    10542.68    134.34 o 
  -1   8   1     3375.46     3352.39     50.77 o 
   0   8   1    11129.93    11566.79    111.28 o 
   1   8   1      846.13      774.43     27.35 o 
   2   8   1     6962.93     7013.82    114.01 o 
   3   8   1     1945.93     1679.74     59.43 o 
   4   8   1     1500.97     1373.77     58.29 o 
   5   8   1     1852.42     1862.49     73.45 o 
   6   8   1      325.18      331.56     53.05 o 
   7   8   1        0.82       15.54     49.24 o 
   8   8   1      248.19      424.46    156.85 o 
  -9   9   1      194.47      140.14     60.26 o 
  -8   9   1      228.28      102.18    110.80 o 
  -7   9   1       41.79       31.66     57.11 o 
  -6   9   1        7.80       -8.66     49.09 o 
  -5   9   1       42.70       69.49     36.88 o 
  -4   9   1      482.09      468.68     36.64 o 
  -3   9   1       42.49       49.86     21.72 o 
  -2   9   1      534.51      631.78     51.97 o 
  -1   9   1      192.36      209.75     18.19 o 
   0   9   1       52.04       58.72     16.63 o 
   1   9   1     1181.58     1264.29     35.85 o 
   2   9   1      128.69      144.64     19.70 o 
   3   9   1      307.21      340.80     32.89 o 
   4   9   1       49.06       17.67     29.32 o 
   5   9   1      170.24      241.02     48.19 o 
   6   9   1      242.20      225.27     50.77 o 
   7   9   1      477.17      477.31     85.65 o 
   8   9   1      174.81      160.29     80.25 o 
  -9  10   1      191.80      348.26     74.20 o 
  -8  10   1      131.08      101.98     76.63 o 
  -7  10   1     1676.68     1776.03    212.79 o 
  -6  10   1      332.79      320.10     67.64 o 
  -5  10   1     3441.44     3508.59    125.49 o 
  -4  10   1     4723.27     4816.83     94.03 o 
  -3  10   1     8747.80     8672.09    146.47 o 
  -2  10   1    16024.72    16342.31    270.19 o 
  -1  10   1    18017.78    18885.61    185.09 o 
   0  10   1    14057.32    14465.71    138.95 o 
   1  10   1     5410.31     5408.24     72.11 o 
   2  10   1     4897.77     4824.19     75.25 o 
   3  10   1     4105.37     4036.92    122.96 o 
   4  10   1      616.14      596.10     45.44 o 
   5  10   1     3453.45     3400.57    110.30 o 
   6  10   1       13.49       38.19     42.80 o 
   7  10   1      270.79      241.36     74.59 o 
   8  10   1        1.75        2.63     76.41 o 
  -8  11   1        5.00      -15.22     62.51 o 
  -7  11   1      112.30      156.48     65.71 o 
  -6  11   1      140.52       83.79     55.32 o 
  -5  11   1       64.93      155.01     53.50 o 
  -4  11   1      279.95      282.17     74.31 o 
  -3  11   1       67.74       84.61     26.20 o 
  -2  11   1      130.18      119.30     26.42 o 
  -1  11   1     1358.71     1417.88     39.68 o 
   0  11   1     1293.09     1280.29     37.60 o 
   1  11   1     4072.56     3986.73     63.19 o 
   2  11   1     2793.73     2738.39     54.72 o 
   3  11   1     2113.85     1979.88     62.31 o 
   4  11   1     2017.24     1955.63     87.41 o 
   5  11   1     2692.97     2641.49    130.48 o 
   6  11   1      596.13      745.42    107.91 o 
   7  11   1     2220.22     2337.97    144.38 o 
   8  11   1      345.58      430.14     95.80 o 
  -8  12   1      227.00      229.54     98.58 o 
  -7  12   1      465.28      379.21     78.91 o 
  -6  12   1     1709.25     1478.48    114.67 o 
  -5  12   1     1738.21     1487.59     99.04 o 
  -4  12   1     3962.02     3717.73    104.81 o 
  -3  12   1     5530.34     5193.03    100.50 o 
  -2  12   1     4824.61     4729.41     71.80 o 
  -1  12   1     8308.14     7617.23     91.95 o 
   0  12   1     8072.57     8084.25     96.80 o 
   1  12   1     8572.88     8138.06     98.80 o 
   2  12   1     7406.71     6804.90    119.16 o 
   3  12   1     4705.33     4520.63    173.77 o 
   4  12   1     3335.21     3191.50    158.04 o 
   5  12   1     1548.04     1518.69     82.80 o 
   6  12   1     1250.22     1386.73    111.43 o 
   7  12   1      716.06      611.33    219.04 o 
   8  12   1      240.61      213.09     82.45 o 
  -8  13   1       10.35      -88.39     61.14 o 
  -7  13   1       10.33      116.83    111.40 o 
  -6  13   1       64.85       66.65     55.01 o 
  -5  13   1       38.16       31.48     52.17 o 
  -4  13   1       23.30        4.13     38.19 o 
  -3  13   1       17.17       21.29     29.06 o 
  -2  13   1        7.69       15.62     18.20 o 
  -1  13   1      225.80      206.26     23.16 o 
   0  13   1      538.62      539.34     30.37 o 
   1  13   1      444.96      484.64     30.09 o 
   2  13   1      466.10      454.75     30.81 o 
   3  13   1      129.67      105.41     34.39 o 
   4  13   1       84.07       83.72     43.10 o 
   5  13   1        5.69        8.51     45.30 o 
   6  13   1        7.51       50.89     82.31 o 
   7  13   1        1.85      -47.56     59.66 o 
   8  13   1        2.67       -1.83     64.61 o 
  -8  14   1        7.57      -15.42     71.80 o 
  -7  14   1        5.08       80.17     59.24 o 
  -6  14   1      529.70      480.53     99.35 o 
  -5  14   1      745.52      680.68     78.97 o 
  -4  14   1     1030.67     1091.11     88.89 o 
  -3  14   1     1766.00     1886.14     69.70 o 
  -2  14   1     1149.97     1218.97     56.59 o 
  -1  14   1     2036.95     2051.10     55.83 o 
   0  14   1     2476.98     2433.79     55.40 o 
   1  14   1     3169.69     3348.68     65.44 o 
   2  14   1     2009.98     1978.06     54.38 o 
   3  14   1      816.40      802.50     47.03 o 
   4  14   1      467.75      557.68     56.94 o 
   5  14   1       32.23       69.38     44.67 o 
   6  14   1       32.37       44.74     56.52 o 
   7  14   1        2.94       -4.74     62.33 o 
   8  14   1        1.15        8.33     60.53 o 
  -8  15   1       91.28      213.44     74.79 o 
  -7  15   1      101.11       86.02     64.02 o 
  -6  15   1       55.62       48.79     70.26 o 
  -5  15   1      161.44      245.76    115.17 o 
  -4  15   1        0.28       57.97     48.50 o 
  -3  15   1        7.19      -31.48     31.90 o 
  -2  15   1       69.90       41.61     29.59 o 
  -1  15   1      647.11      763.71     36.98 o 
   0  15   1     1357.64     1370.25     57.88 o 
   1  15   1     1384.70     1471.05     49.20 o 
   2  15   1     2385.25     2243.08     59.09 o 
   3  15   1     1989.13     1816.80     65.17 o 
   4  15   1     1768.24     1807.25     75.97 o 
   5  15   1     1218.67     1223.41    102.49 o 
   6  15   1      848.11     1017.58    115.57 o 
   7  15   1      404.07      437.22    118.76 o 
  -8  16   1      773.84      901.14    221.27 o 
  -7  16   1     1381.75     1234.89    283.57 o 
  -6  16   1     1908.18     1835.98    123.74 o 
  -5  16   1     2129.12     1943.78    197.76 o 
  -4  16   1     5567.92     4920.12    166.06 o 
  -3  16   1     5347.49     5153.40    111.46 o 
  -2  16   1    10482.13    10842.85    214.07 o 
  -1  16   1     8965.13     9058.30    115.79 o 
   0  16   1    11771.20    12062.33    140.50 o 
   1  16   1     4408.38     4544.12    102.37 o 
   2  16   1     8961.49     8719.41    133.46 o 
   3  16   1     3536.53     3416.76    113.32 o 
   4  16   1     3704.60     3358.99    152.80 o 
   5  16   1     3051.40     2744.55    114.61 o 
   6  16   1      877.53      772.52     96.04 o 
   7  16   1      578.22      565.75     95.91 o 
  -7  17   1       27.67       59.47     61.86 o 
  -6  17   1       24.40       79.29     70.34 o 
  -5  17   1      222.49      171.13     63.13 o 
  -4  17   1      182.56       77.63     53.88 o 
  -3  17   1      495.93      509.30     49.09 o 
  -2  17   1      594.00      653.65     46.52 o 
  -1  17   1      331.28      383.99     47.91 o 
   0  17   1        5.69       32.15     25.56 o 
   1  17   1     3235.18     3132.86     70.40 o 
   2  17   1       28.10       50.98     31.70 o 
   3  17   1     1126.40     1195.51     56.54 o 
   4  17   1      437.43      451.70     53.04 o 
   5  17   1      148.12      134.53     53.41 o 
   6  17   1      108.21       39.66     55.33 o 
   7  17   1       28.81      -90.54     53.57 o 
  -7  18   1       66.55       47.74     63.93 o 
  -6  18   1        0.16      -35.77     54.15 o 
  -5  18   1      157.33      223.20     66.48 o 
  -4  18   1       55.86       56.74    108.06 o 
  -3  18   1       43.39       57.33     55.84 o 
  -2  18   1      727.42      758.89     48.45 o 
  -1  18   1        6.60       76.42     33.19 o 
   0  18   1      514.98      564.64     40.20 o 
   1  18   1        2.48       -5.61     39.38 o 
   2  18   1        0.94       32.49     28.36 o 
   3  18   1       81.83       46.52     35.71 o 
   4  18   1       38.64       30.42     60.20 o 
   5  18   1        2.19       31.98     45.91 o 
   6  18   1       31.52       76.79     56.19 o 
   7  18   1       74.79       29.02     59.28 o 
  -7  19   1      216.88      135.51     70.23 o 
  -6  19   1      108.49      192.30     69.12 o 
  -5  19   1       13.18       29.00     52.16 o 
  -4  19   1       33.71       36.11     58.75 o 
  -3  19   1        5.58       27.42     34.64 o 
  -2  19   1      462.98      451.78     54.80 o 
  -1  19   1      138.49      159.12     33.82 o 
   0  19   1      136.95      108.07     27.45 o 
   1  19   1     1187.67     1219.41     66.96 o 
   2  19   1      722.66      936.23     53.08 o 
   3  19   1     1620.10     1588.26     75.98 o 
   4  19   1      932.04     1000.16    121.13 o 
   5  19   1      868.34      760.83    110.69 o 
   6  19   1       58.57      -15.38    114.57 o 
  -7  20   1      572.73      648.08     98.50 o 
  -6  20   1     1281.94     1095.79    149.00 o 
  -5  20   1     1416.83     1611.73    221.43 o 
  -4  20   1     3586.58     3370.11    127.12 o 
  -3  20   1     2213.46     2093.77     85.49 o 
  -2  20   1     3467.65     3507.17     90.19 o 
  -1  20   1     4292.53     4562.17    100.83 o 
   0  20   1     5061.53     5240.12    105.98 o 
   1  20   1     4863.44     5002.04    104.57 o 
   2  20   1     5916.95     5553.93    164.99 o 
   3  20   1     2599.99     2503.82    165.17 o 
   4  20   1     1753.01     1586.22    115.54 o 
   5  20   1      751.82      791.56     84.34 o 
   6  20   1      333.30      342.13     71.53 o 
  -6  21   1       28.43      -18.20     61.76 o 
  -5  21   1       61.61        8.01     68.96 o 
  -4  21   1        0.31       24.64     47.19 o 
  -3  21   1       29.24       59.56     39.27 o 
  -2  21   1        8.75        4.05     34.92 o 
  -1  21   1      101.48      158.87     35.83 o 
   0  21   1      238.29      207.03     57.55 o 
   1  21   1      363.60      375.39     43.13 o 
   2  21   1      663.85      702.60     51.51 o 
   3  21   1      629.68      640.44     69.48 o 
   4  21   1      870.61      846.07     81.07 o 
   5  21   1      694.48      663.83     83.35 o 
   6  21   1      616.66      698.83    114.44 o 
  -6  22   1       90.59      112.17     61.37 o 
  -5  22   1       42.62      -41.92     61.57 o 
  -4  22   1      120.69      -28.62     48.33 o 
  -3  22   1      178.63      153.95     45.53 o 
  -2  22   1      263.59      336.56     51.08 o 
  -1  22   1      196.94      171.41     39.49 o 
   0  22   1      484.57      519.91     57.65 o 
   1  22   1      141.99      226.40     40.50 o 
   2  22   1      429.20      407.12     53.20 o 
   3  22   1      189.85      151.62     53.70 o 
   4  22   1      229.57      339.72     67.41 o 
   5  22   1      116.57      162.27     75.87 o 
   6  22   1       13.17      112.58     63.11 o 
  -5  23   1       15.32      106.94     58.88 o 
  -4  23   1       90.58      105.86     69.55 o 
  -3  23   1        0.74       11.51     38.26 o 
  -2  23   1       35.29       58.81     40.56 o 
  -1  23   1       92.79       72.96     35.45 o 
   0  23   1      237.87      332.91     53.92 o 
   1  23   1       66.97       80.50     43.89 o 
   2  23   1      275.10      232.54     50.16 o 
   3  23   1       72.77       65.72     48.57 o 
   4  23   1      138.04      214.06     62.06 o 
   5  23   1      110.95      114.11     60.72 o 
  -5  24   1      570.22      555.63     79.40 o 
  -4  24   1     1255.87     1258.23     97.10 o 
  -3  24   1     2467.96     2302.28    116.71 o 
  -2  24   1     2398.28     2456.99     99.07 o 
  -1  24   1     3523.70     3649.20    138.02 o 
   0  24   1     2781.57     3012.05    108.62 o 
   1  24   1     2919.37     2952.16    108.56 o 
   2  24   1     1704.75     1857.93    101.93 o 
   3  24   1     1279.83     1257.03     94.88 o 
   4  24   1      909.58      969.41    124.59 o 
   5  24   1      249.01      179.38     75.50 o 
  -5  25   1        0.62      -47.24     91.79 o 
  -4  25   1        0.15      -76.52     51.72 o 
  -3  25   1       11.82       23.00     51.94 o 
  -2  25   1      181.08      225.43     52.19 o 
  -1  25   1      130.82      169.87     59.51 o 
   0  25   1      163.19      167.65     65.15 o 
   1  25   1      768.46      827.84     81.57 o 
   2  25   1      883.03      924.34    110.74 o 
   3  25   1     1084.15     1034.56     89.91 o 
   4  25   1     1301.83     1140.40     99.29 o 
  -4  26   1      789.35      916.26    142.32 o 
  -3  26   1      903.06      869.73    145.68 o 
  -2  26   1      593.79      595.35     80.89 o 
  -1  26   1     1553.00     1638.64    149.51 o 
   0  26   1      644.83      662.07     69.47 o 
   1  26   1     1212.88     1437.69    103.02 o 
   2  26   1      760.89      855.08    112.73 o 
   3  26   1      745.13      768.18     86.26 o 
   4  26   1       35.73        5.85     60.94 o 
  -3  27   1       10.45       30.25     56.55 o 
  -2  27   1       15.33      134.68     61.56 o 
  -1  27   1        0.06      140.51     61.41 o 
   0  27   1        0.51      165.23     67.05 o 
   1  27   1       51.71       15.94     71.06 o 
   2  27   1        6.54      -22.45     66.68 o 
   3  27   1      107.39      174.52    119.42 o 
  -2  28   1     2518.62     2623.47    174.68 o 
  -1  28   1     3954.49     4288.56    165.41 o 
   0  28   1     2108.66     2226.96    128.97 o 
   1  28   1     1658.07     1987.16    290.70 o 
   2  28   1     1464.68     1453.24    139.40 o 
  -1  29   1      417.72      482.59     87.10 o 
   0  29   1      616.39      724.42    164.93 o 
  -9   0   2      844.71      809.66    148.25 o 
  -8   0   2     1371.03     1470.81     90.62 o 
  -7   0   2     3970.09     3833.13    101.86 o 
  -6   0   2     7020.41     6774.68    152.08 o 
  -5   0   2    16011.71    15329.78    238.85 o 
  -4   0   2    47976.54    48459.86    580.31 o 
  -3   0   2    16353.18    16114.57    218.12 o 
  -2   0   2   158210.41   167472.25   1912.90 o 
  -1   0   2     2788.46     3272.61     69.66 o 
   0   0   2    38286.74    40209.20    387.54 o 
   1   0   2    12557.09    13039.75    248.96 o 
   2   0   2     2943.74     2775.52     94.31 o 
   3   0   2     7143.76     6725.80    102.41 o 
   4   0   2     1438.17     1415.38     54.49 o 
   5   0   2      452.33      435.93     43.90 o 
   6   0   2       16.89       26.32     35.57 o 
   7   0   2        0.68        8.01     34.25 o 
   8   0   2       27.17        6.96     54.59 o 
   9   0   2       25.00      152.31     65.62 o 
  -9   1   2       48.58       78.10     67.01 o 
  -8   1   2       35.42       22.04     28.13 o 
  -7   1   2       61.87       98.82     20.56 o 
  -6   1   2       86.36       53.20     19.70 o 
  -5   1   2      103.30       91.09     19.28 o 
  -4   1   2      972.91     1010.05     30.38 o 
  -3   1   2     1343.72     1392.27     29.99 o 
  -2   1   2    12060.98    12947.17    109.03 o 
  -1   1   2     2951.53     3286.69     46.73 o 
   0   1   2    13883.58    15020.39    118.52 o 
   1   1   2     8555.47     8515.30     68.39 o 
   2   1   2     2577.94     2454.03     36.90 o 
   3   1   2     8855.15     8696.55     86.37 o 
   4   1   2     1979.59     1897.84     43.25 o 
   5   1   2     3427.11     3344.05     62.28 o 
   6   1   2     1491.21     1472.56     53.20 o 
   7   1   2      856.80     1043.38     52.48 o 
   8   1   2      295.26      312.86     38.91 o 
   9   1   2       95.19      203.12     65.57 o 
  -9   2   2        2.58      -33.70     55.85 o 
  -8   2   2       37.52       59.31     26.71 o 
  -7   2   2       34.39       54.77     21.01 o 
  -6   2   2       72.22       79.73     20.62 o 
  -5   2   2        1.66       -2.66     16.89 o 
  -4   2   2      488.27      486.75     25.89 o 
  -3   2   2      291.00      254.52     17.45 o 
  -2   2   2        1.77       -1.64      9.26 o 
  -1   2   2     5586.39     5928.90     70.65 o 
   0   2   2      413.35      484.47     18.14 o 
   1   2   2      383.38      397.44     26.85 o 
   2   2   2     1474.71     1540.63     40.40 o 
   3   2   2      117.68      141.87     19.46 o 
   4   2   2      527.57      553.64     28.12 o 
   5   2   2        0.27        1.50     18.88 o 
   6   2   2      320.40      332.70     34.24 o 
   7   2   2       16.24       45.98     26.87 o 
   8   2   2        0.15       60.68     30.38 o 
   9   2   2       21.16      177.80     43.39 o 
  -9   3   2       12.39      -26.25     47.98 o 
  -8   3   2        8.62       24.49     34.65 o 
  -7   3   2        0.19       52.35     27.39 o 
  -6   3   2      345.33      329.97     27.18 o 
  -5   3   2      523.69      542.87     26.80 o 
  -4   3   2      508.47      544.35     23.94 o 
  -3   3   2     2979.81     3172.59     42.74 o 
  -2   3   2      404.20      453.62     19.04 o 
  -1   3   2     2788.76     3058.65     40.64 o 
   0   3   2     1902.80     1945.67     33.86 o 
   1   3   2     6467.28     6193.13     76.88 o 
   2   3   2     2508.12     2489.65     51.07 o 
   3   3   2     4072.36     3998.01     72.82 o 
   4   3   2     1478.97     1401.92     42.41 o 
   5   3   2      722.71      779.69     40.28 o 
   6   3   2      670.86      676.37     42.15 o 
   7   3   2      233.76      267.81     35.85 o 
   8   3   2       81.32      142.07     44.86 o 
  -9   4   2      142.21       96.39     63.58 o 
  -8   4   2      673.33      738.08     66.35 o 
  -7   4   2     2990.84     3002.20     79.25 o 
  -6   4   2     3990.96     3981.73     64.47 o 
  -5   4   2     8934.79     8932.00    102.72 o 
  -4   4   2    13222.00    13141.03    139.52 o 
  -3   4   2    16990.18    16919.45    140.21 o 
  -2   4   2    22189.41    22696.31    244.03 o 
  -1   4   2    36906.39    39516.86    319.37 o 
   0   4   2    17763.21    18921.15    179.74 o 
   1   4   2    14373.94    14571.17    131.26 o 
   2   4   2     4976.06     4828.63     82.00 o 
   3   4   2      745.25      721.60     35.81 o 
   4   4   2      438.41      437.60     35.54 o 
   5   4   2       52.20       47.95     25.77 o 
   6   4   2       73.81      135.89     30.38 o 
   7   4   2        2.21       23.99     27.13 o 
   8   4   2        6.36        0.69     39.16 o 
  -9   5   2       74.82        9.90     48.66 o 
  -8   5   2        0.31       40.39     36.62 o 
  -7   5   2      107.46       94.65     30.94 o 
  -6   5   2      121.53      193.67     26.46 o 
  -5   5   2       66.27       84.87     21.41 o 
  -4   5   2        1.86       45.91     16.40 o 
  -3   5   2     1507.64     1601.80     33.86 o 
  -2   5   2     4518.12     4706.84    106.21 o 
  -1   5   2     8400.35     8953.71     81.49 o 
   0   5   2     9686.20     9822.95     94.94 o 
   1   5   2    12437.52    12363.87    115.87 o 
   2   5   2     9129.95     8931.87    133.69 o 
   3   5   2     9626.49     9018.61    133.55 o 
   4   5   2     6739.76     6293.16    133.86 o 
   5   5   2     5464.09     5305.04     92.19 o 
   6   5   2     2179.68     2221.26     82.07 o 
   7   5   2     1383.11     1543.44     70.41 o 
   8   5   2      396.43      450.22     61.32 o 
  -9   6   2       35.69       60.61     61.14 o 
  -8   6   2      143.32      120.79     44.39 o 
  -7   6   2      123.72      138.97     40.70 o 
  -6   6   2      369.73      349.69     41.73 o 
  -5   6   2     2214.90     2201.00     53.67 o 
  -4   6   2     2736.21     2716.29     50.42 o 
  -3   6   2     5935.65     5904.41     89.14 o 
  -2   6   2     8653.29     8895.92    121.47 o 
  -1   6   2     3738.34     3853.23     63.90 o 
   0   6   2     2959.42     2991.13     44.27 o 
   1   6   2     3757.99     3870.38     53.21 o 
   2   6   2     2371.24     2447.98     61.04 o 
   3   6   2     2420.07     2319.66     64.57 o 
   4   6   2      946.62      956.10     52.80 o 
   5   6   2      752.76      689.10     58.92 o 
   6   6   2       25.32       78.24     34.44 o 
   7   6   2      310.23      318.82     50.69 o 
   8   6   2      100.45      115.45     45.86 o 
  -9   7   2      205.94      236.00     62.23 o 
  -8   7   2       67.21       50.67     42.83 o 
  -7   7   2        6.57       31.09     35.09 o 
  -6   7   2      109.91      118.15     38.60 o 
  -5   7   2      110.98      126.00     29.29 o 
  -4   7   2      323.11      387.97     21.07 o 
  -3   7   2       82.38       80.82     19.40 o 
  -2   7   2       20.23       16.83     14.27 o 
  -1   7   2       84.61      109.61     14.29 o 
   0   7   2      940.79      944.12     27.22 o 
   1   7   2       23.72       56.10     14.39 o 
   2   7   2     2422.57     2501.10     70.39 o 
   3   7   2      297.86      316.98     33.52 o 
   4   7   2      761.71      751.30     50.08 o 
   5   7   2     1387.09     1410.98    131.77 o 
   6   7   2        6.10       37.77     41.67 o 
   7   7   2      457.30      546.99     73.56 o 
   8   7   2        0.29      -11.78     43.61 o 
  -9   8   2        6.28      135.20     55.64 o 
  -8   8   2      715.93      648.68     66.13 o 
  -7   8   2      166.37      259.75     65.94 o 
  -6   8   2     1263.21     1439.10     98.75 o 
  -5   8   2     1939.55     1802.07     81.39 o 
  -4   8   2     3588.69     3447.68     74.41 o 
  -3   8   2     5286.59     4806.02     89.27 o 
  -2   8   2     8478.48     8345.30    103.43 o 
  -1   8   2     8231.19     8442.93     98.88 o 
   0   8   2    11169.13    11505.25    124.15 o 
   1   8   2     4867.07     4728.03     64.36 o 
   2   8   2     6999.66     7144.73     87.29 o 
   3   8   2      633.93      602.56     41.68 o 
   4   8   2     1296.00     1343.32     61.75 o 
   5   8   2        6.04       87.06     33.99 o 
   6   8   2        0.66       14.32     42.89 o 
   7   8   2       16.50       68.40     43.99 o 
   8   8   2       38.43       50.14     48.31 o 
  -9   9   2        0.13       18.63     48.66 o 
  -8   9   2      186.48      232.84     52.62 o 
  -7   9   2       26.89       24.91     54.39 o 
  -6   9   2      253.26      200.01     57.74 o 
  -5   9   2      176.43      166.68     43.50 o 
  -4   9   2      816.12      871.41     44.12 o 
  -3   9   2     1814.02     1829.69     52.30 o 
  -2   9   2     2504.08     2467.35     65.41 o 
  -1   9   2     2699.84     2733.59     51.95 o 
   0   9   2    10118.59    10223.05    106.66 o 
   1   9   2    15671.83    15520.85    148.53 o 
   2   9   2     8455.44     8215.49     98.28 o 
   3   9   2    10214.35     9891.27    168.86 o 
   4   9   2     5503.94     5329.68    112.08 o 
   5   9   2      793.48      881.06     56.22 o 
   6   9   2     2913.67     2955.65    116.11 o 
   7   9   2      275.50      340.45     61.68 o 
   8   9   2      347.90      400.97     72.31 o 
  -9  10   2      252.66      256.37     65.33 o 
  -8  10   2      682.42      736.63     71.52 o 
  -7  10   2     1822.81     1823.47    217.09 o 
  -6  10   2     1844.09     1856.77    166.99 o 
  -5  10   2     5840.00     5456.96    167.21 o 
  -4  10   2     3510.83     3277.32     76.74 o 
  -3  10   2     9560.71    10016.66    155.29 o 
  -2  10   2     6782.79     6769.38    110.55 o 
  -1  10   2    14276.12    15605.37    159.89 o 
   0  10   2     4634.73     4461.25     64.73 o 
   1  10   2     7939.21     8219.07     96.48 o 
   2  10   2     1749.46     1662.12     61.28 o 
   3  10   2      598.37      589.92     44.77 o 
   4  10   2      516.64      495.66     47.98 o 
   5  10   2       91.06      103.02     44.25 o 
   6  10   2       35.08      166.44     50.03 o 
   7  10   2      192.90      143.96     96.91 o 
   8  10   2        5.80      -60.10     68.26 o 
  -9  11   2        1.23       21.55     61.51 o 
  -8  11   2       74.92      165.47     50.84 o 
  -7  11   2        3.31       59.48     56.78 o 
  -6  11   2       22.42       19.80     48.45 o 
  -5  11   2        1.74        5.97     46.24 o 
  -4  11   2       17.58       -5.45     33.33 o 
  -3  11   2       81.62       57.48     43.30 o 
  -2  11   2       33.55       42.95     23.49 o 
  -1  11   2     1237.26     1285.21     38.43 o 
   0  11   2      204.16      241.61     22.02 o 
   1  11   2      334.40      388.31     25.97 o 
   2  11   2       81.99       94.99     27.90 o 
   3  11   2       12.46       32.21     27.95 o 
   4  11   2      774.29      738.77     52.72 o 
   5  11   2       37.51       39.67     40.02 o 
   6  11   2      179.43      189.21     54.62 o 
   7  11   2        5.10       -6.78    101.67 o 
   8  11   2       16.16      105.34     78.04 o 
  -8  12   2      258.85      248.63     61.19 o 
  -7  12   2      241.66      263.86     67.84 o 
  -6  12   2      679.38      575.09     78.75 o 
  -5  12   2      699.43      830.21    134.03 o 
  -4  12   2      964.88      865.11    103.15 o 
  -3  12   2     1313.41     1285.72     54.83 o 
  -2  12   2     1880.59     1787.95     65.65 o 
  -1  12   2     2974.67     3018.49     58.70 o 
   0  12   2     1785.45     1713.41     45.15 o 
   1  12   2     3311.20     3204.30     60.76 o 
   2  12   2     1471.37     1466.02     46.21 o 
   3  12   2      768.72      795.86     46.01 o 
   4  12   2     1582.46     1544.04    123.33 o 
   5  12   2       82.16      116.87     45.07 o 
   6  12   2      690.78      720.43     72.80 o 
   7  12   2       50.28      134.15    111.38 o 
   8  12   2      138.69      137.43     75.01 o 
  -8  13   2       22.86       59.25     49.28 o 
  -7  13   2        0.03       32.69     58.02 o 
  -6  13   2        8.25        0.09     50.13 o 
  -5  13   2      222.92      274.21     62.28 o 
  -4  13   2      351.11      323.56     63.59 o 
  -3  13   2     1462.42     1504.94     60.19 o 
  -2  13   2     3753.09     3867.63     86.00 o 
  -1  13   2     4342.34     4443.66     69.60 o 
   0  13   2     5316.11     5336.81     79.89 o 
   1  13   2     5545.74     5545.29    101.19 o 
   2  13   2     5682.52     5498.09     85.51 o 
   3  13   2     3738.91     3683.07     97.72 o 
   4  13   2     4445.94     4268.34    108.34 o 
   5  13   2     2028.46     2015.77     97.07 o 
   6  13   2     1138.83     1267.04    159.52 o 
   7  13   2      428.05      622.39    103.02 o 
   8  13   2      127.56      304.39     91.59 o 
  -8  14   2      441.92      404.37     70.81 o 
  -7  14   2     1330.80     1235.27    111.36 o 
  -6  14   2     2275.82     2350.12    130.99 o 
  -5  14   2     3591.40     3328.54    165.40 o 
  -4  14   2     7662.51     6946.96    192.73 o 
  -3  14   2     6721.83     6565.00    119.11 o 
  -2  14   2     9629.97     9775.87    222.25 o 
  -1  14   2    11250.45    11369.72    128.01 o 
   0  14   2     6368.22     6739.88     93.66 o 
   1  14   2     5902.95     5834.76    108.46 o 
   2  14   2     1963.20     1825.84     53.46 o 
   3  14   2      498.08      465.83     49.81 o 
   4  14   2       98.64       89.93     38.62 o 
   5  14   2       17.17       63.71     41.26 o 
   6  14   2        6.10       41.97     77.94 o 
   7  14   2       40.19      -23.47     61.02 o 
  -8  15   2      106.67      130.59     53.44 o 
  -7  15   2        3.84       81.66    155.05 o 
  -6  15   2        1.61      -25.47     49.38 o 
  -5  15   2      200.13       55.20     86.90 o 
  -4  15   2        7.78       58.49     47.94 o 
  -3  15   2       38.28       39.90     39.10 o 
  -2  15   2      296.86      376.92     41.31 o 
  -1  15   2       55.28       24.75     23.01 o 
   0  15   2     2862.18     3002.92     76.64 o 
   1  15   2     1291.81     1332.98     48.72 o 
   2  15   2     2827.76     2662.14     64.85 o 
   3  15   2     2688.81     2564.64     86.15 o 
   4  15   2     1201.49     1123.04     70.95 o 
   5  15   2      669.11      769.59     63.93 o 
   6  15   2      708.24      568.56     76.98 o 
   7  15   2      298.89      245.59     81.81 o 
  -8  16   2       14.48      138.33     94.86 o 
  -7  16   2        9.36      119.71     69.53 o 
  -6  16   2      164.42      163.77     64.38 o 
  -5  16   2       16.21       -2.95     59.98 o 
  -4  16   2      365.12      383.09     67.72 o 
  -3  16   2      397.53      358.82     52.61 o 
  -2  16   2       37.62       60.79     33.87 o 
  -1  16   2      761.89      837.27     39.82 o 
   0  16   2      152.39      169.20     28.78 o 
   1  16   2      232.95      305.64     33.00 o 
   2  16   2      551.89      543.65     57.74 o 
   3  16   2      547.77      551.50     52.53 o 
   4  16   2      197.84      312.78     48.33 o 
   5  16   2      663.95      583.32     75.74 o 
   6  16   2       63.29       54.44     55.26 o 
   7  16   2      125.18       60.10     55.78 o 
  -7  17   2        0.01       11.29     59.63 o 
  -6  17   2       23.12       98.85     57.80 o 
  -5  17   2       64.21       80.14     56.28 o 
  -4  17   2      127.08      115.58     72.16 o 
  -3  17   2      411.93      430.66     53.51 o 
  -2  17   2     1057.26     1220.98     56.15 o 
  -1  17   2     1525.49     1570.54     62.15 o 
   0  17   2     2712.72     2609.73     65.13 o 
   1  17   2     3641.98     3684.02     75.77 o 
   2  17   2     2927.53     2704.29     75.20 o 
   3  17   2     2661.12     2545.11     88.20 o 
   4  17   2     2299.97     2115.71     86.51 o 
   5  17   2     1003.09      956.78    163.77 o 
   6  17   2     1719.01     1706.26    111.34 o 
   7  17   2      464.32      495.38     82.64 o 
  -7  18   2     1023.92      980.64    110.57 o 
  -6  18   2     1062.04      935.96    101.93 o 
  -5  18   2     5837.77     5768.23    197.96 o 
  -4  18   2     4090.72     3782.74    153.99 o 
  -3  18   2     9537.15     9005.88    190.48 o 
  -2  18   2     7833.87     7616.30    127.07 o 
  -1  18   2     8333.38     8301.88    132.63 o 
   0  18   2     3382.79     3351.92     73.61 o 
   1  18   2     5975.14     5814.21    113.99 o 
   2  18   2     1027.56     1136.35     55.71 o 
   3  18   2     1267.26     1181.99     69.32 o 
   4  18   2      458.48      432.23     60.30 o 
   5  18   2       11.39       32.47     48.50 o 
   6  18   2       17.68      -18.40     50.55 o 
   7  18   2        2.89        8.55     54.83 o 
  -7  19   2        1.41       60.13     60.68 o 
  -6  19   2       55.34       81.56     62.84 o 
  -5  19   2      335.50      367.88     93.04 o 
  -4  19   2       30.50      139.25     60.30 o 
  -3  19   2     1394.69     1279.10     89.92 o 
  -2  19   2     1222.77     1286.88     70.48 o 
  -1  19   2     1032.16     1057.30     53.99 o 
   0  19   2     3392.61     3462.77     86.43 o 
   1  19   2     1024.46     1143.52     48.84 o 
   2  19   2     1945.35     1838.50     78.46 o 
   3  19   2     1819.77     1823.94     85.95 o 
   4  19   2     1193.81     1203.75     74.65 o 
   5  19   2     1392.82     1278.24     95.84 o 
   6  19   2      403.75      479.88     78.01 o 
  -7  20   2      108.76      100.16     65.06 o 
  -6  20   2       94.73       78.59     61.37 o 
  -5  20   2        4.26       20.78     57.50 o 
  -4  20   2      273.55      240.46     46.85 o 
  -3  20   2        6.53        6.89     36.54 o 
  -2  20   2       54.33       71.30     37.29 o 
  -1  20   2      185.83      199.54     36.21 o 
   0  20   2        0.29        9.53     28.78 o 
   1  20   2      104.10      188.10     36.47 o 
   2  20   2       54.58       47.20     37.45 o 
   3  20   2        0.06        5.79     39.53 o 
   4  20   2       44.19       82.16     48.98 o 
   5  20   2        0.36       21.12     83.63 o 
   6  20   2       21.18       94.58     59.14 o 
  -6  21   2       17.59       85.63     62.80 o 
  -5  21   2        0.14      -44.03     62.47 o 
  -4  21   2       36.17       25.92     40.37 o 
  -3  21   2      448.81      449.15     54.45 o 
  -2  21   2      515.27      574.02     56.01 o 
  -1  21   2      852.13      895.66     54.81 o 
   0  21   2     1060.15     1151.13     86.14 o 
   1  21   2      529.99      616.96     48.40 o 
   2  21   2      801.49      756.61     61.74 o 
   3  21   2      682.58      631.19     76.01 o 
   4  21   2      798.34      688.18     77.49 o 
   5  21   2      577.02      574.65     79.39 o 
   6  21   2      398.15      391.53     85.46 o 
  -6  22   2     1735.70     1519.49    170.43 o 
  -5  22   2     2540.69     2288.83    188.06 o 
  -4  22   2     4160.36     3852.22    120.32 o 
  -3  22   2     4066.14     3755.62    117.08 o 
  -2  22   2     5051.89     4867.30    151.02 o 
  -1  22   2     5131.69     4979.34    127.58 o 
   0  22   2     4126.31     4248.10    120.08 o 
   1  22   2     2699.10     2743.22    142.59 o 
   2  22   2     2236.77     2198.46     89.10 o 
   3  22   2      929.25      978.36    115.70 o 
   4  22   2      718.24      623.96     78.43 o 
   5  22   2      417.66      404.38     74.98 o 
  -6  23   2        7.76       36.52     57.52 o 
  -5  23   2       64.34      -27.10     53.90 o 
  -4  23   2      189.30      231.46     83.17 o 
  -3  23   2      438.78      470.87     58.39 o 
  -2  23   2     1135.82     1326.56    114.16 o 
  -1  23   2     1472.46     1531.42     79.63 o 
   0  23   2     1712.98     1927.91     90.05 o 
   1  23   2     2069.83     2021.12    105.50 o 
   2  23   2     1632.97     1435.43     84.73 o 
   3  23   2     1075.86     1176.62    101.52 o 
   4  23   2     1119.43     1113.97     96.03 o 
   5  23   2      500.24      571.83     83.08 o 
  -5  24   2      464.02      331.92     74.16 o 
  -4  24   2      536.24      585.97     80.58 o 
  -3  24   2      816.17      720.67     68.16 o 
  -2  24   2     1168.90     1144.51     77.03 o 
  -1  24   2      274.04      287.43     63.93 o 
   0  24   2      399.35      411.67     56.80 o 
   1  24   2      215.72      320.06     65.23 o 
   2  24   2      337.49      319.20     67.33 o 
   3  24   2      146.93      181.55     58.49 o 
   4  24   2      331.55      340.45     70.79 o 
  -5  25   2      165.05      156.80     75.53 o 
  -4  25   2      130.43      174.34     64.72 o 
  -3  25   2       13.52       66.26     46.64 o 
  -2  25   2      116.93      171.43     47.56 o 
  -1  25   2       49.43      225.13     61.02 o 
   0  25   2      105.36      213.17     87.75 o 
   1  25   2      123.98      150.30     79.83 o 
   2  25   2      268.62      273.35     68.35 o 
   3  25   2       44.58       88.50     58.39 o 
   4  25   2       14.44      103.05     66.78 o 
  -4  26   2      964.34     1018.39     96.36 o 
  -3  26   2      904.19      842.82     83.20 o 
  -2  26   2     2170.58     2432.97    265.57 o 
  -1  26   2      998.83     1003.65    128.47 o 
   0  26   2     1684.45     1755.35    170.84 o 
   1  26   2     1640.58     1788.68    112.21 o 
   2  26   2      852.22      639.95    105.58 o 
   3  26   2     1474.91     1556.15    148.24 o 
  -3  27   2      199.91      206.52     67.85 o 
  -2  27   2      371.27      380.89     76.75 o 
  -1  27   2      533.06      663.17     86.46 o 
   0  27   2     1259.78     1572.03    138.18 o 
   1  27   2     1558.63     1719.64    172.98 o 
   2  27   2      957.72      872.16    114.94 o 
   3  27   2     2190.78     2004.65    210.23 o 
  -2  28   2     1610.15     1819.46    123.78 o 
  -1  28   2     1533.91     1776.82    120.51 o 
   0  28   2     1324.47     1679.81    148.38 o 
   1  28   2      975.07      947.65    181.37 o 
   2  28   2      672.39      895.31    159.90 o 
  -9   1   3        0.22       56.25     50.82 o 
  -8   1   3      202.65      151.10     30.87 o 
  -7   1   3      183.94      150.46     23.79 o 
  -6   1   3       54.76       42.23     21.17 o 
  -5   1   3       39.67       11.17     16.95 o 
  -4   1   3     2504.58     2443.58     42.66 o 
  -3   1   3      344.32      346.55     18.22 o 
  -2   1   3     8201.47     8256.74     78.59 o 
  -1   1   3    12228.48    12966.35    134.10 o 
   0   1   3    20481.16    21100.94    148.11 o 
   1   1   3     8611.34     8463.47     76.06 o 
   2   1   3    11238.73    10813.13    107.74 o 
   3   1   3     1889.64     1700.35     37.99 o 
   4   1   3     2789.56     2689.66     73.76 o 
   5   1   3     1467.39     1479.21     52.45 o 
   6   1   3     1332.51     1299.90     59.17 o 
   7   1   3      281.26      346.17     38.64 o 
   8   1   3      419.31      481.45     48.38 o 
  -9   2   3       52.43      111.99     59.86 o 
  -8   2   3      412.32      456.69     48.62 o 
  -7   2   3      367.47      478.14     39.92 o 
  -6   2   3      663.12      740.30     32.54 o 
  -5   2   3     4267.46     4155.77     63.67 o 
  -4   2   3      342.17      282.23     28.50 o 
  -3   2   3    17328.90    17310.59    148.21 o 
  -2   2   3     4197.15     4023.97     61.63 o 
  -1   2   3    15454.75    16596.66    145.27 o 
   0   2   3    17409.17    18069.81    175.79 o 
   1   2   3     5861.81     5931.16     66.69 o 
   2   2   3     4623.34     4673.23     55.05 o 
   3   2   3     2051.32     2138.53     44.38 o 
   4   2   3      212.70      264.91     25.60 o 
   5   2   3      134.98      123.90     28.98 o 
   6   2   3        1.64       55.43     26.71 o 
   7   2   3        0.08       25.75     27.31 o 
   8   2   3      184.67      218.47     47.06 o 
  -9   3   3       70.28       97.00     54.90 o 
  -8   3   3       95.08      117.77     34.88 o 
  -7   3   3       47.73       92.48     23.55 o 
  -6   3   3      481.80      462.84     32.20 o 
  -5   3   3     1774.44     1712.63     41.31 o 
  -4   3   3      365.80      347.09     23.49 o 
  -3   3   3    14998.29    15280.63    145.27 o 
  -2   3   3     1571.59     1642.84     34.77 o 
  -1   3   3    13935.93    14630.03    122.32 o 
   0   3   3    16315.88    16861.24    156.69 o 
   1   3   3     8090.29     7726.50     86.83 o 
   2   3   3    13726.80    13215.66    148.34 o 
   3   3   3     6681.25     6030.87     83.38 o 
   4   3   3     5073.67     4939.20     77.19 o 
   5   3   3     1988.27     2034.17     64.56 o 
   6   3   3      868.86      924.27     52.41 o 
   7   3   3      881.39      891.07     56.80 o 
   8   3   3      275.94      348.72     61.06 o 
  -9   4   3      147.61      173.24     51.61 o 
  -8   4   3      325.39      274.91     46.05 o 
  -7   4   3      136.36      141.53     31.22 o 
  -6   4   3      134.61      122.76     30.07 o 
  -5   4   3      249.84      284.59     22.94 o 
  -4   4   3      156.38      167.33     15.80 o 
  -3   4   3      475.55      527.35     32.61 o 
  -2   4   3     1946.95     2070.97     38.99 o 
  -1   4   3     2149.01     2233.59     31.56 o 
   0   4   3      209.21      232.30     16.48 o 
   1   4   3      548.54      613.86     28.72 o 
   2   4   3      146.28      224.22     23.88 o 
   3   4   3        8.44       51.14     30.35 o 
   4   4   3       29.90        0.59     22.13 o 
   5   4   3       10.30      -25.55     23.58 o 
   6   4   3       82.80      124.21     32.22 o 
   7   4   3        0.21       26.24     30.21 o 
   8   4   3        7.61       26.40     49.87 o 
  -9   5   3       11.96       11.09     55.88 o 
  -8   5   3        7.65      -14.30     33.98 o 
  -7   5   3      107.45      101.61     30.54 o 
  -6   5   3       88.54       85.85     27.87 o 
  -5   5   3       39.17       60.27     17.66 o 
  -4   5   3     1077.58     1102.28     28.65 o 
  -3   5   3     2354.81     2430.54     44.82 o 
  -2   5   3     2091.23     2214.76     40.06 o 
  -1   5   3     1181.36     1228.33     27.55 o 
   0   5   3      227.18      211.25     22.24 o 
   1   5   3     1296.72     1385.62     40.26 o 
   2   5   3      594.68      651.86     33.66 o 
   3   5   3     1857.49     1784.60     61.72 o 
   4   5   3     1114.54     1183.70     69.53 o 
   5   5   3      285.17      337.20     44.28 o 
   6   5   3      228.61      261.63     38.74 o 
   7   5   3       10.83       67.64     39.20 o 
   8   5   3       48.94      112.63     71.17 o 
  -9   6   3      555.18      477.28     73.98 o 
  -8   6   3      910.17      945.47     88.11 o 
  -7   6   3      880.54      959.73     52.78 o 
  -6   6   3     2793.76     2901.80     89.01 o 
  -5   6   3     3274.71     3169.56     77.98 o 
  -4   6   3     5000.92     4900.37     64.37 o 
  -3   6   3     6786.21     6607.41     99.18 o 
  -2   6   3     9219.02     9455.19    138.35 o 
  -1   6   3    12012.03    12581.61    129.06 o 
   0   6   3     5424.08     5433.68     71.10 o 
   1   6   3    12198.11    12579.32    122.51 o 
   2   6   3     3929.17     3963.65     72.33 o 
   3   6   3     2522.86     2663.53     93.28 o 
   4   6   3     2477.95     2277.99     77.40 o 
   5   6   3      193.10      134.83     36.97 o 
   6   6   3      239.69      210.90     41.84 o 
   7   6   3        6.85       24.54     36.82 o 
   8   6   3        0.11      126.68     56.06 o 
  -9   7   3       43.73       87.29     49.85 o 
  -8   7   3       39.62       63.41     42.63 o 
  -7   7   3      344.72      383.39     51.67 o 
  -6   7   3     1156.95     1156.56     57.27 o 
  -5   7   3      595.15      537.04     40.85 o 
  -4   7   3     5023.17     4859.14    101.68 o 
  -3   7   3     2991.12     2948.25     72.25 o 
  -2   7   3    10155.22    10156.27    129.10 o 
  -1   7   3     9193.67     9744.20    107.73 o 
   0   7   3    19331.54    20005.61    179.47 o 
   1   7   3     8708.90     8280.33     92.57 o 
   2   7   3    12279.41    11731.15    158.59 o 
   3   7   3     7476.53     7019.11    110.32 o 
   4   7   3     4773.61     4524.17    106.65 o 
   5   7   3     3940.68     3842.92    103.25 o 
   6   7   3     2369.72     2379.04     90.87 o 
   7   7   3      621.64      812.70     69.20 o 
   8   7   3      663.28      774.62     89.48 o 
  -9   8   3       89.64       88.93     48.99 o 
  -8   8   3      135.58      126.74     43.64 o 
  -7   8   3      314.70      319.58     56.09 o 
  -6   8   3     1680.67     1581.16     71.45 o 
  -5   8   3      783.30      702.02     50.72 o 
  -4   8   3     3577.87     3657.47    107.82 o 
  -3   8   3     1531.52     1532.75     63.71 o 
  -2   8   3     3431.49     3324.64     66.50 o 
  -1   8   3      617.68      620.31     22.26 o 
   0   8   3     4432.25     4479.29     63.66 o 
   1   8   3      765.37      737.92     29.01 o 
   2   8   3      630.38      628.87     37.10 o 
   3   8   3      348.82      265.84     34.83 o 
   4   8   3       19.03       24.46     35.68 o 
   5   8   3      366.80      356.12     44.77 o 
   6   8   3       51.06      140.37     51.74 o 
   7   8   3      377.89      414.76     57.81 o 
   8   8   3        0.05       86.53     55.77 o 
  -9   9   3       66.68      103.90     72.81 o 
  -8   9   3       40.69       39.82     40.02 o 
  -7   9   3       11.66       21.27     41.23 o 
  -6   9   3      277.30      309.46     50.41 o 
  -5   9   3        3.74       37.99     36.94 o 
  -4   9   3       41.04       50.55     33.55 o 
  -3   9   3        3.55       17.18     28.14 o 
  -2   9   3      205.16      240.58     23.30 o 
  -1   9   3      247.69      298.34     20.40 o 
   0   9   3      359.09      393.89     23.16 o 
   1   9   3       14.48       22.13     16.29 o 
   2   9   3        0.16        2.22     25.33 o 
   3   9   3      266.46      253.29     35.96 o 
   4   9   3      247.68      190.64     38.06 o 
   5   9   3      221.01      225.70     42.35 o 
   6   9   3      226.96      271.44     58.41 o 
   7   9   3       40.29       87.55     41.99 o 
   8   9   3        5.48       66.50     51.22 o 
  -9  10   3      382.01      352.16     63.22 o 
  -8  10   3      122.73      125.23     47.32 o 
  -7  10   3     1769.63     1653.93     97.48 o 
  -6  10   3     1997.95     1775.38     90.31 o 
  -5  10   3     3680.25     3601.40    126.88 o 
  -4  10   3     4659.73     4785.02    120.47 o 
  -3  10   3     3676.67     3685.33     86.85 o 
  -2  10   3     3375.60     3244.50     67.69 o 
  -1  10   3     1199.01     1271.74     35.62 o 
   0  10   3     3064.72     3236.29     50.72 o 
   1  10   3     2572.82     2599.12     52.60 o 
   2  10   3      235.23      278.09     27.40 o 
   3  10   3     2112.70     2042.57     65.89 o 
   4  10   3      518.58      504.46     46.01 o 
   5  10   3       74.84      132.92     39.13 o 
   6  10   3       93.81       89.03     51.04 o 
   7  10   3       18.44       86.76    126.00 o 
   8  10   3        0.18       99.59     52.39 o 
  -9  11   3        2.99       51.05     46.09 o 
  -8  11   3        8.73       54.59     47.76 o 
  -7  11   3       67.88       40.39     42.98 o 
  -6  11   3       97.50      123.37     56.15 o 
  -5  11   3     1355.88     1367.71     75.09 o 
  -4  11   3     2380.59     2352.18     89.07 o 
  -3  11   3     7536.35     7817.03    160.63 o 
  -2  11   3     6167.48     6292.48    102.04 o 
  -1  11   3    11846.64    12199.46    128.08 o 
   0  11   3    10250.33    10469.95    107.46 o 
   1  11   3    11849.42    11660.25    128.74 o 
   2  11   3     9616.41     9234.13    113.37 o 
   3  11   3    12182.66    11505.47    157.35 o 
   4  11   3     3320.90     3101.78     82.94 o 
   5  11   3     5829.40     5820.26    195.73 o 
   6  11   3      987.16     1125.83     84.24 o 
   7  11   3      588.10      650.65     95.54 o 
   8  11   3      421.71      616.00     83.29 o 
  -8  12   3      634.52      715.28    107.93 o 
  -7  12   3      374.30      471.76     66.08 o 
  -6  12   3     1380.85     1462.45    106.08 o 
  -5  12   3     2130.98     2080.55    112.78 o 
  -4  12   3     2426.31     2209.54     89.08 o 
  -3  12   3     4229.79     4026.73    112.29 o 
  -2  12   3     6914.89     6768.74    117.44 o 
  -1  12   3     4391.36     4341.33     67.79 o 
   0  12   3     4996.43     4937.92     68.80 o 
   1  12   3     4122.01     4294.02     72.59 o 
   2  12   3     1970.98     1944.59     53.07 o 
   3  12   3     1157.99     1245.23     57.53 o 
   4  12   3     1017.50     1072.67     55.83 o 
   5  12   3       49.59       22.10     40.85 o 
   6  12   3        0.51       36.92     42.47 o 
   7  12   3       22.49       13.22     87.95 o 
  -8  13   3       10.61       62.04     48.41 o 
  -7  13   3        4.63        6.62     39.48 o 
  -6  13   3       59.21       66.92     58.16 o 
  -5  13   3       13.65      105.27     50.78 o 
  -4  13   3      166.86      181.03     58.63 o 
  -3  13   3      449.95      471.54     52.84 o 
  -2  13   3      417.91      446.57     45.59 o 
  -1  13   3      242.10      256.80     27.38 o 
   0  13   3      363.59      404.92     26.22 o 
   1  13   3      131.34      125.95     25.40 o 
   2  13   3       77.92       59.32     24.88 o 
   3  13   3      361.44      341.15     40.58 o 
   4  13   3      101.92      164.91     41.68 o 
   5  13   3      209.89      258.19     51.64 o 
   6  13   3       55.52      -60.41     39.62 o 
   7  13   3       76.56      136.08     91.24 o 
  -8  14   3      276.83      303.84     66.79 o 
  -7  14   3      458.74      421.63     84.59 o 
  -6  14   3      298.57      365.27     72.84 o 
  -5  14   3      768.45      672.24     79.15 o 
  -4  14   3      757.10      717.98     77.30 o 
  -3  14   3     1188.21     1213.25     73.22 o 
  -2  14   3     1973.58     1941.31     66.46 o 
  -1  14   3      702.53      819.30     40.37 o 
   0  14   3      137.26      119.74     21.97 o 
   1  14   3       27.65       39.07     24.52 o 
   2  14   3      163.53      150.30     29.37 o 
   3  14   3      512.61      502.87     44.16 o 
   4  14   3       35.85       45.23     39.51 o 
   5  14   3      137.28      103.04     44.88 o 
   6  14   3       76.65       61.60     45.20 o 
   7  14   3       62.37       40.52     54.43 o 
  -8  15   3       63.73       21.60     64.41 o 
  -7  15   3        8.58       17.87     66.78 o 
  -6  15   3      511.76      478.19     79.63 o 
  -5  15   3      540.70      587.55     79.01 o 
  -4  15   3     1154.63     1151.48     91.92 o 
  -3  15   3     3189.11     3073.75    106.59 o 
  -2  15   3     4660.79     4675.60    100.43 o 
  -1  15   3     4443.60     4527.48     77.46 o 
   0  15   3     8799.46     8813.74    105.20 o 
   1  15   3     5477.57     5573.79     90.87 o 
   2  15   3     5868.71     5786.86    106.05 o 
   3  15   3     4343.66     4105.84    124.25 o 
   4  15   3     2517.91     2636.37     95.14 o 
   5  15   3     1614.02     1750.22     87.65 o 
   6  15   3      682.78      652.01     83.13 o 
   7  15   3      485.15      630.51     87.57 o 
  -8  16   3      256.33      394.80     66.29 o 
  -7  16   3      408.86      350.51     67.47 o 
  -6  16   3     1282.65     1544.55    118.01 o 
  -5  16   3     1974.95     1978.17    227.42 o 
  -4  16   3     3300.38     3478.45    142.69 o 
  -3  16   3     2823.68     2720.08    115.28 o 
  -2  16   3     6500.58     6573.52    154.66 o 
  -1  16   3     2201.33     2317.30     71.76 o 
   0  16   3     9505.81     9259.72    121.62 o 
   1  16   3     4266.30     4236.19     81.25 o 
   2  16   3     4073.26     3898.71     88.11 o 
   3  16   3     3491.21     3171.93     98.68 o 
   4  16   3      421.71      446.82     55.95 o 
   5  16   3      603.17      476.03     67.64 o 
   6  16   3      105.89      185.48     64.55 o 
   7  16   3       26.63        9.42     56.76 o 
  -8  17   3       19.28       78.64     44.56 o 
  -7  17   3        3.45       56.12     48.97 o 
  -6  17   3      275.31      371.99     76.59 o 
  -5  17   3        3.96      -12.88     50.61 o 
  -4  17   3      651.83      629.01     79.58 o 
  -3  17   3     1098.03     1104.62     74.88 o 
  -2  17   3      163.80      195.52     46.62 o 
  -1  17   3     4107.66     4356.57     94.59 o 
   0  17   3      418.09      493.75     37.48 o 
   1  17   3     1922.21     2019.56     89.51 o 
   2  17   3     1466.52     1498.16     60.69 o 
   3  17   3      700.15      596.19     55.70 o 
   4  17   3      742.47      761.35     64.89 o 
   5  17   3      488.59      547.61     63.19 o 
   6  17   3      414.72      467.65     78.46 o 
  -7  18   3       21.42       63.34     50.11 o 
  -6  18   3       12.11      -28.71     80.86 o 
  -5  18   3        0.72      -43.06     48.64 o 
  -4  18   3      133.56      140.94     58.90 o 
  -3  18   3       59.03       37.38     41.11 o 
  -2  18   3       29.14        2.98     45.00 o 
  -1  18   3        7.55       19.52     28.69 o 
   0  18   3       16.23       17.60     29.80 o 
   1  18   3        5.53       13.17     44.70 o 
   2  18   3       65.46       71.40     37.79 o 
   3  18   3       27.62       12.68     39.98 o 
   4  18   3       39.44       65.07     69.50 o 
   5  18   3       27.44      140.00     56.85 o 
   6  18   3       16.81       23.44     58.93 o 
  -7  19   3      205.46      186.84     56.97 o 
  -6  19   3      206.72      137.57     72.59 o 
  -5  19   3      183.03      110.67     68.91 o 
  -4  19   3      755.85      587.01     65.91 o 
  -3  19   3      467.38      601.34     65.18 o 
  -2  19   3     1269.51     1244.63     70.85 o 
  -1  19   3     3310.90     3249.61     84.40 o 
   0  19   3     2170.98     2172.41     70.85 o 
   1  19   3     3739.85     3612.42     78.50 o 
   2  19   3     1614.86     1717.50     77.84 o 
   3  19   3     1580.75     1609.75     81.30 o 
   4  19   3      413.23      404.80     57.08 o 
   5  19   3      776.61      798.44     86.23 o 
   6  19   3      299.09      435.91    129.81 o 
  -7  20   3      189.01      332.80     86.75 o 
  -6  20   3      901.93      787.76    145.26 o 
  -5  20   3      500.96      667.50     91.62 o 
  -4  20   3     1683.14     1692.97     97.34 o 
  -3  20   3     2811.26     2654.82     96.72 o 
  -2  20   3     3494.29     3503.13    108.06 o 
  -1  20   3     3401.33     3585.79    106.22 o 
   0  20   3     2825.66     2691.86     80.64 o 
   1  20   3     1082.57     1132.76     66.01 o 
   2  20   3      685.97      699.96     60.20 o 
   3  20   3      235.63      262.28     50.37 o 
   4  20   3      282.52      308.59     55.60 o 
   5  20   3        2.51      -10.75     53.69 o 
   6  20   3      108.96      105.49     58.55 o 
  -6  21   3      223.63      304.76     95.03 o 
  -5  21   3       30.11       50.89     63.36 o 
  -4  21   3      574.58      560.69     72.05 o 
  -3  21   3     1250.88     1358.48     78.40 o 
  -2  21   3     1739.08     1976.53     87.65 o 
  -1  21   3     2332.45     2455.26    106.44 o 
   0  21   3     4065.32     3994.40     96.92 o 
   1  21   3     3162.44     3122.59    119.06 o 
   2  21   3     3589.04     3286.11    105.31 o 
   3  21   3     2620.75     2510.44     97.64 o 
   4  21   3     1567.20     1536.37    104.24 o 
   5  21   3      729.53      838.85     90.09 o 
  -6  22   3       44.66       10.49    155.22 o 
  -5  22   3      259.72      359.51     83.79 o 
  -4  22   3       81.59       90.42     44.89 o 
  -3  22   3      169.51      191.31     48.99 o 
  -2  22   3      406.44      557.94     59.88 o 
  -1  22   3       50.33      116.76     42.84 o 
   0  22   3      391.20      354.42     44.82 o 
   1  22   3       97.63       68.44     48.74 o 
   2  22   3       35.56       22.82     53.32 o 
   3  22   3        2.69      -30.21     40.50 o 
   4  22   3       14.01      141.96     57.15 o 
   5  22   3        3.36       13.84     55.30 o 
  -6  23   3        1.05       62.86     65.57 o 
  -5  23   3      116.28       86.79     58.21 o 
  -4  23   3      106.28      137.94     68.11 o 
  -3  23   3      768.21      738.78     71.55 o 
  -2  23   3      508.48      469.61     59.14 o 
  -1  23   3      579.32      589.71     59.19 o 
   0  23   3      792.38      849.51     80.68 o 
   1  23   3      680.06      793.78     78.82 o 
   2  23   3      923.70      941.74     72.79 o 
   3  23   3      670.78      601.97     66.26 o 
   4  23   3      696.13      677.16     84.59 o 
   5  23   3      203.30       56.24     71.37 o 
  -5  24   3     1377.94     1357.11    107.41 o 
  -4  24   3     1016.00     1005.67    129.21 o 
  -3  24   3     1695.32     1743.71     94.04 o 
  -2  24   3     1194.41     1253.70     80.05 o 
  -1  24   3     1101.87     1177.17     77.27 o 
   0  24   3      545.84      484.64     93.24 o 
   1  24   3      371.94      292.02     65.85 o 
   2  24   3       89.11      102.89    112.33 o 
   3  24   3        5.52      123.69     58.22 o 
   4  24   3       14.53      -14.40     65.42 o 
  -5  25   3      280.63      241.81     81.13 o 
  -4  25   3      600.80      635.24     70.10 o 
  -3  25   3      822.00      822.96    103.84 o 
  -2  25   3     1446.58     1551.12     89.42 o 
  -1  25   3     3033.96     3110.45    155.21 o 
   0  25   3     2934.47     2957.75    256.01 o 
   1  25   3     3377.61     3436.16    244.52 o 
   2  25   3     2255.79     2295.60    174.78 o 
   3  25   3     1884.57     2178.81    156.08 o 
   4  25   3     1025.75      785.25    106.77 o 
  -4  26   3      139.40      104.69     73.34 o 
  -3  26   3      681.38      740.58     74.72 o 
  -2  26   3      274.05      225.15     53.55 o 
  -1  26   3      739.24      786.52     89.76 o 
   0  26   3      332.74      293.84     89.13 o 
   1  26   3      382.52      515.44    100.95 o 
   2  26   3       10.32       45.36    126.39 o 
   3  26   3      308.47      603.00    144.91 o 
  -3  27   3       18.75       63.84     47.60 o 
  -2  27   3       74.29      163.74     70.59 o 
  -1  27   3      129.16      170.50     77.00 o 
   0  27   3       27.32       73.43     77.14 o 
   1  27   3      135.18      241.70    167.35 o 
   2  27   3       14.05      106.30    106.14 o 
  -2  28   3      469.70      428.53    120.65 o 
  -1  28   3      337.02      331.88     96.11 o 
   0  28   3      556.87      585.06    108.45 o 
   1  28   3       17.73     -191.62     95.81 o 
  -9   0   4      935.36     1053.95    111.24 o 
  -8   0   4     2446.57     2391.05    137.47 o 
  -7   0   4     3433.17     3520.11    144.98 o 
  -6   0   4     8705.10     8721.37    148.58 o 
  -5   0   4     2103.75     2079.69     65.19 o 
  -4   0   4    14231.53    14691.35    185.17 o 
  -3   0   4      333.01      308.65     30.28 o 
  -2   0   4     6124.67     6128.40    107.22 o 
  -1   0   4     4912.62     5126.98     80.28 o 
   0   0   4     1369.42     1466.09     39.91 o 
   1   0   4     2079.27     2144.30     67.75 o 
   2   0   4        0.17        2.74     20.21 o 
   3   0   4      216.95      199.22     36.60 o 
   4   0   4      405.24      347.92     53.64 o 
   5   0   4       81.10      130.79     37.94 o 
   6   0   4       14.96       40.59     34.38 o 
   7   0   4       65.96      184.60     55.00 o 
   8   0   4       68.89       96.18     51.75 o 
  -9   1   4       17.10      -11.98     39.50 o 
  -8   1   4      285.58      318.94     49.86 o 
  -7   1   4      413.20      465.24     43.27 o 
  -6   1   4     1922.68     1921.81     54.46 o 
  -5   1   4     1439.81     1394.32     43.42 o 
  -4   1   4     8515.17     8487.32     95.28 o 
  -3   1   4     3887.95     3949.19     51.15 o 
  -2   1   4    11170.71    11990.07    119.63 o 
  -1   1   4    14145.51    14708.33    141.47 o 
   0   1   4     8672.67     8788.94     82.43 o 
   1   1   4    20222.84    20235.55    167.81 o 
   2   1   4     8694.75     7989.93     81.30 o 
   3   1   4     8023.44     7885.19     87.40 o 
   4   1   4     4413.70     4211.94     84.06 o 
   5   1   4     1606.44     1527.50     54.32 o 
   6   1   4      688.73      757.29     47.95 o 
   7   1   4      141.05      135.18     33.81 o 
   8   1   4       66.86      147.92     48.03 o 
  -9   2   4      118.55      134.81     56.57 o 
  -8   2   4       15.37       57.88     30.50 o 
  -7   2   4        9.82       12.41     24.23 o 
  -6   2   4      228.74      239.20     30.30 o 
  -5   2   4       82.71       64.22     19.43 o 
  -4   2   4       14.60       26.28     14.19 o 
  -3   2   4     1110.82     1267.53     31.01 o 
  -2   2   4      236.34      263.11     17.02 o 
  -1   2   4       78.96       72.19     14.22 o 
   0   2   4      692.65      725.97     27.77 o 
   1   2   4     1136.72     1221.92     34.71 o 
   2   2   4      848.62      914.25     24.27 o 
   3   2   4      183.32      178.12     19.04 o 
   4   2   4       75.10       77.32     24.98 o 
   5   2   4      335.16      269.11     32.59 o 
   6   2   4       16.82       86.26     28.05 o 
   7   2   4       33.46       65.15     32.41 o 
   8   2   4        4.88       90.27     35.76 o 
  -9   3   4       77.28      114.06     50.49 o 
  -8   3   4      204.61      211.41     41.52 o 
  -7   3   4      438.92      432.71     39.47 o 
  -6   3   4       68.79       96.28     25.45 o 
  -5   3   4     1514.88     1554.87     41.35 o 
  -4   3   4      403.05      417.90     22.94 o 
  -3   3   4     3523.35     3519.15     64.29 o 
  -2   3   4     4547.06     4400.37     81.24 o 
  -1   3   4     8266.91     8318.93     85.82 o 
   0   3   4     6074.89     5802.04    141.28 o 
   1   3   4     8242.78     8234.47     96.48 o 
   2   3   4     2929.92     2628.27     50.05 o 
   3   3   4     3250.73     3221.46     49.47 o 
   4   3   4     1756.87     1755.88     49.50 o 
   5   3   4     1277.32     1255.67     52.15 o 
   6   3   4      247.58      251.18     35.49 o 
   7   3   4      355.37      377.14     45.18 o 
   8   3   4        0.80      110.51     56.56 o 
  -9   4   4     1192.74     1148.27     83.10 o 
  -8   4   4      725.14      757.98     58.61 o 
  -7   4   4     1556.33     1648.28     63.08 o 
  -6   4   4     3786.14     3616.51     91.05 o 
  -5   4   4     1887.72     1873.54     65.53 o 
  -4   4   4     5934.25     5939.51     84.39 o 
  -3   4   4     3878.05     3793.16     60.21 o 
  -2   4   4      887.43      890.24     31.18 o 
  -1   4   4       42.63       21.52     11.57 o 
   0   4   4       51.57       50.46     11.02 o 
   1   4   4     1339.27     1560.01     38.84 o 
   2   4   4      332.40      343.39     24.12 o 
   3   4   4      384.77      486.56     33.59 o 
   4   4   4      260.62      251.87     33.42 o 
   5   4   4      551.60      584.60     53.04 o 
   6   4   4      128.89      179.04     37.12 o 
   7   4   4      239.05      309.30     41.52 o 
   8   4   4       16.94       65.89     38.60 o 
  -9   5   4        1.35       -2.75     43.84 o 
  -8   5   4       41.67       31.53     29.21 o 
  -7   5   4     1063.13     1087.88     98.16 o 
  -6   5   4     1458.12     1418.17     59.47 o 
  -5   5   4     4341.10     4197.45     76.22 o 
  -4   5   4     9383.91     9338.46    128.40 o 
  -3   5   4    12173.54    12111.31    129.09 o 
  -2   5   4    12419.34    12601.74    131.09 o 
  -1   5   4    25914.26    27157.08    202.45 o 
   0   5   4    16473.15    16454.38    144.19 o 
   1   5   4    20143.91    19684.40    185.46 o 
   2   5   4    14200.63    13246.64    158.01 o 
   3   5   4     9053.66     8434.40    125.65 o 
   4   5   4     3218.32     3145.82     74.66 o 
   5   5   4     2632.64     2584.73     80.27 o 
   6   5   4      548.73      562.16     52.17 o 
   7   5   4      377.76      391.77     46.15 o 
   8   5   4      230.71      345.96     52.26 o 
  -9   6   4       43.27      116.48     76.65 o 
  -8   6   4      270.85      271.05     45.30 o 
  -7   6   4     1021.17     1180.63     66.84 o 
  -6   6   4      662.59      738.60     48.00 o 
  -5   6   4     1522.52     1525.01     68.82 o 
  -4   6   4      857.13      806.14     34.21 o 
  -3   6   4      761.35      748.35     29.45 o 
  -2   6   4     1107.45     1159.99     35.44 o 
  -1   6   4     1963.95     2026.38     38.75 o 
   0   6   4     1765.01     2000.18     40.86 o 
   1   6   4      928.27      918.59     38.62 o 
   2   6   4       18.12       33.72     24.06 o 
   3   6   4       90.13       69.73     30.01 o 
   4   6   4      756.91      697.43     48.65 o 
   5   6   4      261.10      192.23     33.29 o 
   6   6   4      401.15      364.84     47.56 o 
   7   6   4       40.23       36.76     34.17 o 
   8   6   4        6.57      105.90     71.50 o 
  -9   7   4        3.52       65.60     53.30 o 
  -8   7   4        4.62       15.91     40.30 o 
  -7   7   4      235.15      250.42     35.60 o 
  -6   7   4        1.13      -12.52     23.48 o 
  -5   7   4      495.60      449.98     40.60 o 
  -4   7   4      392.61      449.61     39.08 o 
  -3   7   4      631.65      717.53     42.82 o 
  -2   7   4     1277.97     1304.54     38.00 o 
  -1   7   4      716.24      786.06     32.34 o 
   0   7   4     3137.55     3250.95     68.75 o 
   1   7   4      140.15      127.94     20.67 o 
   2   7   4      955.26     1014.86     45.82 o 
   3   7   4      611.87      578.00     44.41 o 
   4   7   4       83.57       33.87     33.82 o 
   5   7   4      518.12      564.10     44.01 o 
   6   7   4        1.81       77.10     32.73 o 
   7   7   4      128.47      245.85     52.02 o 
   8   7   4       28.12      133.50     44.07 o 
  -9   8   4       30.77      119.30     57.99 o 
  -8   8   4      297.92      376.39     56.89 o 
  -7   8   4      588.78      705.06     97.35 o 
  -6   8   4      829.21      774.02     56.32 o 
  -5   8   4     1372.47     1263.91     81.26 o 
  -4   8   4     1518.15     1443.33     62.23 o 
  -3   8   4     1312.09     1251.34     54.03 o 
  -2   8   4     1565.46     1611.68     40.61 o 
  -1   8   4       27.07       24.42     14.52 o 
   0   8   4      377.13      411.42     26.72 o 
   1   8   4      676.81      784.48     27.06 o 
   2   8   4      159.63      220.15     31.94 o 
   3   8   4      354.51      371.19     39.82 o 
   4   8   4      599.45      644.41     50.09 o 
   5   8   4        3.49        0.58     31.40 o 
   6   8   4      330.47      462.67     45.21 o 
   7   8   4       43.26       89.71     53.50 o 
   8   8   4      113.07      278.58     64.76 o 
  -9   9   4      129.88      183.38     54.41 o 
  -8   9   4      319.68      260.21     52.75 o 
  -7   9   4      455.89      405.75     59.83 o 
  -6   9   4      949.95      974.19     61.47 o 
  -5   9   4     2208.35     2212.31     81.52 o 
  -4   9   4     5326.57     4893.01    137.71 o 
  -3   9   4     8583.37     8404.20    140.06 o 
  -2   9   4    18355.38    18173.18    193.80 o 
  -1   9   4    20462.31    21087.42    255.08 o 
   0   9   4    15455.18    15411.49    199.39 o 
   1   9   4    15010.95    14656.76    151.54 o 
   2   9   4    10340.47     9734.57    136.29 o 
   3   9   4     4663.59     4594.46     95.95 o 
   4   9   4     7474.92     7127.07    126.52 o 
   5   9   4     2195.18     2177.22     77.81 o 
   6   9   4     1342.14     1319.89     71.49 o 
   7   9   4      958.08      991.15     78.96 o 
  -9  10   4      388.84      531.71     68.12 o 
  -8  10   4      167.80      257.22     63.77 o 
  -7  10   4      981.40     1073.54     82.84 o 
  -6  10   4      822.83      813.04     58.83 o 
  -5  10   4     2353.75     2303.11     83.99 o 
  -4  10   4     2271.81     2267.45     77.69 o 
  -3  10   4     4320.14     4284.25     87.36 o 
  -2  10   4     1146.25     1080.42     32.21 o 
  -1  10   4     1685.58     1742.52     45.72 o 
   0  10   4      286.55      300.62     28.67 o 
   1  10   4       25.91       33.61     16.52 o 
   2  10   4      117.02      165.87     33.58 o 
   3  10   4        8.32      -14.45     34.33 o 
   4  10   4       17.88       54.94     31.20 o 
   5  10   4        0.69       22.14     33.59 o 
   6  10   4       49.28      137.70     46.73 o 
   7  10   4      119.36      195.89     50.27 o 
  -9  11   4       16.05       64.96     41.92 o 
  -8  11   4        7.84       39.71     48.65 o 
  -7  11   4       31.69       53.41     42.23 o 
  -6  11   4        2.48       21.96     37.91 o 
  -5  11   4      183.53       96.76     34.95 o 
  -4  11   4        1.37      -14.02     27.92 o 
  -3  11   4      534.96      593.69     46.64 o 
  -2  11   4      117.61      169.41     23.70 o 
  -1  11   4      763.09      845.35     30.02 o 
   0  11   4      597.67      658.87     29.32 o 
   1  11   4       71.10       50.44     22.64 o 
   2  11   4     1736.91     1534.56     60.02 o 
   3  11   4        1.75      -26.43     31.48 o 
   4  11   4       95.80       71.70     33.57 o 
   5  11   4        5.25      -28.11     37.56 o 
   6  11   4        6.09       22.16     52.92 o 
   7  11   4        4.86      140.55     44.53 o 
  -8  12   4       85.66       95.87     52.00 o 
  -7  12   4       19.04       42.80     42.53 o 
  -6  12   4      200.51      174.73     68.44 o 
  -5  12   4      563.40      621.88     53.03 o 
  -4  12   4      667.14      719.94     53.89 o 
  -3  12   4     2045.52     2101.88     75.73 o 
  -2  12   4      986.86     1015.32     42.62 o 
  -1  12   4     2188.98     2206.93     49.79 o 
   0  12   4     1211.27     1217.43     38.65 o 
   1  12   4      389.63      450.47     32.68 o 
   2  12   4     1779.03     1783.99     63.96 o 
   3  12   4       52.82       25.71     33.87 o 
   4  12   4      434.57      522.83     47.18 o 
   5  12   4      110.40      132.22     46.42 o 
   6  12   4        3.04       89.83     45.28 o 
   7  12   4      113.94      265.75     53.87 o 
  -8  13   4      108.68       87.64     53.96 o 
  -7  13   4      374.71      342.01     60.69 o 
  -6  13   4      992.18      881.23     76.54 o 
  -5  13   4     1849.18     1688.26     88.87 o 
  -4  13   4     4284.48     4213.08    126.89 o 
  -3  13   4     5630.47     5433.45    120.36 o 
  -2  13   4     6173.70     6328.21    110.96 o 
  -1  13   4    12052.37    12183.80    136.97 o 
   0  13   4    11642.33    11633.17    123.64 o 
   1  13   4     8848.41     8422.56    111.40 o 
   2  13   4    12760.62    11951.19    163.32 o 
   3  13   4     3697.04     3395.31     85.87 o 
   4  13   4     4209.77     4185.32    100.94 o 
   5  13   4     1643.62     1932.49     89.58 o 
   6  13   4      904.80     1041.87     79.63 o 
   7  13   4      788.70      873.66    114.20 o 
  -8  14   4      560.78      569.22     78.25 o 
  -7  14   4      780.80      682.84     76.99 o 
  -6  14   4     1945.05     1826.12    100.98 o 
  -5  14   4     1387.48     1326.23     92.90 o 
  -4  14   4     1288.95     1337.49    106.27 o 
  -3  14   4     2973.09     2889.41     99.92 o 
  -2  14   4       25.27       40.61     22.17 o 
  -1  14   4      351.91      318.75     29.41 o 
   0  14   4      152.02      117.08     23.05 o 
   1  14   4      682.54      594.15     39.62 o 
   2  14   4      495.95      540.33     45.23 o 
   3  14   4      552.38      541.26     45.68 o 
   4  14   4      345.69      414.25     66.66 o 
   5  14   4      255.66      383.68     56.86 o 
   6  14   4       91.30      150.89     55.42 o 
   7  14   4      105.02      373.52     90.76 o 
  -8  15   4       45.13      133.52     51.65 o 
  -7  15   4      292.86      277.47     59.56 o 
  -6  15   4      135.81      161.19     48.90 o 
  -5  15   4      120.62       86.63     44.89 o 
  -4  15   4     1740.66     1663.30    102.84 o 
  -3  15   4      520.58      546.09     64.43 o 
  -2  15   4     6210.73     5968.08    379.07 o 
  -1  15   4     2538.65     2586.69     70.52 o 
   0  15   4     3245.39     3368.64     72.17 o 
   1  15   4     2286.69     2169.74     68.76 o 
   2  15   4      980.57     1069.66     55.04 o 
   3  15   4      815.49      716.44     51.86 o 
   4  15   4      967.08      923.41     85.45 o 
   5  15   4      281.31      330.73     62.60 o 
   6  15   4      256.00      215.76     56.37 o 
   7  15   4       12.12       50.49     94.62 o 
  -8  16   4       42.01       77.10     51.85 o 
  -7  16   4        0.62      128.21     52.37 o 
  -6  16   4      138.26       95.82     51.15 o 
  -5  16   4       53.08       39.63     41.84 o 
  -4  16   4       14.70       12.65     38.17 o 
  -3  16   4      516.86      462.11     48.09 o 
  -2  16   4      109.48       81.66     35.51 o 
  -1  16   4      576.84      618.53     43.48 o 
   0  16   4      715.60      660.31     40.77 o 
   1  16   4      718.19      805.24     56.21 o 
   2  16   4      104.55      107.51     33.95 o 
   3  16   4      421.77      315.09     59.65 o 
   4  16   4       13.54       -3.93     48.57 o 
   5  16   4        5.41       43.91     46.71 o 
   6  16   4       51.28       94.79     86.75 o 
  -8  17   4       55.43       28.35     45.71 o 
  -7  17   4      463.64      465.30     73.79 o 
  -6  17   4      598.10      691.52    111.64 o 
  -5  17   4     1218.43     1303.70     89.72 o 
  -4  17   4     2619.93     2304.86    103.58 o 
  -3  17   4     3491.86     3447.29    103.51 o 
  -2  17   4     5171.61     5307.93    123.23 o 
  -1  17   4     6084.09     6027.77     99.60 o 
   0  17   4     4878.29     4717.56     85.91 o 
   1  17   4     5191.39     5216.45    103.62 o 
   2  17   4     4090.06     3928.67     93.64 o 
   3  17   4     2934.62     2542.62    105.96 o 
   4  17   4     2648.57     2620.98    113.38 o 
   5  17   4      851.05     1095.74     80.43 o 
   6  17   4      491.04      502.15     77.83 o 
  -7  18   4     1870.44     1719.74    156.30 o 
  -6  18   4      908.05      829.45    132.62 o 
  -5  18   4     2070.35     2120.57    107.00 o 
  -4  18   4      856.81      860.20     94.81 o 
  -3  18   4      944.51     1010.06     65.07 o 
  -2  18   4      153.21      200.34     40.06 o 
  -1  18   4      423.34      490.69     57.95 o 
   0  18   4       22.03       10.41     39.96 o 
   1  18   4       67.41       63.08     31.41 o 
   2  18   4      130.79      160.52     43.91 o 
   3  18   4      685.14      687.00     62.22 o 
   4  18   4      517.32      650.13    126.01 o 
   5  18   4      122.56      107.63     52.67 o 
   6  18   4      254.50      388.59     75.10 o 
  -7  19   4      535.13      552.57     77.16 o 
  -6  19   4      143.33       74.65     53.81 o 
  -5  19   4     1600.46     1405.10     97.12 o 
  -4  19   4     1398.82     1345.62     78.55 o 
  -3  19   4     1604.61     1755.05     81.74 o 
  -2  19   4     2822.85     2867.46     85.60 o 
  -1  19   4     2852.86     2881.64     95.16 o 
   0  19   4     3573.91     3527.90     88.20 o 
   1  19   4     4373.61     4327.46     98.14 o 
   2  19   4     3120.31     2924.12    101.51 o 
   3  19   4     2445.81     2089.31     91.89 o 
   4  19   4      936.77      899.02     74.30 o 
   5  19   4      872.03      835.93     77.01 o 
   6  19   4      116.37      217.87     70.33 o 
  -7  20   4       37.56      121.53     52.07 o 
  -6  20   4      173.09      211.18     60.37 o 
  -5  20   4       17.07       29.65     47.41 o 
  -4  20   4       99.07      108.92     39.90 o 
  -3  20   4      341.61      445.23     53.84 o 
  -2  20   4       20.09      -16.15     64.35 o 
  -1  20   4      218.44      253.38     46.88 o 
   0  20   4       11.74       -1.73     34.21 o 
   1  20   4       31.42       38.25     31.76 o 
   2  20   4       12.41       79.55     43.98 o 
   3  20   4       48.16       84.79     51.30 o 
   4  20   4       31.75       45.26     46.22 o 
   5  20   4        6.62       -0.97     56.39 o 
  -6  21   4      310.87      192.39     62.26 o 
  -5  21   4      864.61      911.35    101.04 o 
  -4  21   4      744.02      747.06     66.15 o 
  -3  21   4     1016.05      993.70     76.21 o 
  -2  21   4     1479.07     1455.63     79.60 o 
  -1  21   4      924.26      977.18     73.75 o 
   0  21   4     2324.08     2218.96     86.15 o 
   1  21   4     1646.91     1794.92     99.67 o 
   2  21   4     1795.51     1934.04     89.18 o 
   3  21   4      952.66     1013.21     76.05 o 
   4  21   4      576.33      741.15     91.72 o 
   5  21   4      212.99      276.86     98.04 o 
  -6  22   4     1115.11     1224.20    164.02 o 
  -5  22   4      826.86      872.00     88.69 o 
  -4  22   4     1732.78     1682.93     82.17 o 
  -3  22   4     1622.49     1565.58     86.35 o 
  -2  22   4     1124.43     1097.21     84.76 o 
  -1  22   4     1066.94     1115.36     72.37 o 
   0  22   4      687.84      744.31     86.60 o 
   1  22   4      458.75      528.45     74.19 o 
   2  22   4      127.66      196.87     49.68 o 
   3  22   4      143.48      104.85     49.89 o 
   4  22   4       12.82      -63.16     45.35 o 
   5  22   4       18.71      107.61     71.53 o 
  -6  23   4      268.72      312.40     76.51 o 
  -5  23   4      692.43      763.33     88.03 o 
  -4  23   4     1617.20     1536.19     82.20 o 
  -3  23   4     1688.22     1598.69    124.64 o 
  -2  23   4     2656.99     2625.87    103.56 o 
  -1  23   4     3023.85     3136.60    108.14 o 
   0  23   4     3445.97     3461.52    172.22 o 
   1  23   4     2502.45     2437.88    164.61 o 
   2  23   4     3660.32     3619.60    141.86 o 
   3  23   4     1962.44     1982.87     99.95 o 
   4  23   4     1536.49     1571.68    110.68 o 
  -5  24   4      171.70      125.90     54.80 o 
  -4  24   4      186.86      173.04     56.87 o 
  -3  24   4        7.10       37.79     46.26 o 
  -2  24   4      189.10      303.64     54.77 o 
  -1  24   4       62.66      109.81     50.26 o 
   0  24   4      262.15      472.37    137.36 o 
   1  24   4        7.93      -63.94     86.14 o 
   2  24   4       18.05       43.30     57.39 o 
   3  24   4       43.61      135.89     55.03 o 
   4  24   4       73.86      -50.04     62.16 o 
  -4  25   4      110.90      146.33     53.62 o 
  -3  25   4       57.27       93.20     59.45 o 
  -2  25   4      225.48      193.46     51.79 o 
  -1  25   4      285.88      216.47     84.80 o 
   0  25   4      263.89      335.39    129.25 o 
   1  25   4      123.92       55.61     71.09 o 
   2  25   4       75.94       73.57     63.24 o 
   3  25   4      161.67      279.51     74.74 o 
  -4  26   4      678.57      713.43     76.00 o 
  -3  26   4      404.08      514.78    102.47 o 
  -2  26   4      854.80      964.37     79.73 o 
  -1  26   4      735.96      915.69    120.40 o 
   0  26   4      419.99      671.64    260.00 o 
   1  26   4      377.62      486.59    120.92 o 
   2  26   4       18.00      139.12     66.20 o 
  -3  27   4     1644.55     1615.69     98.60 o 
  -2  27   4     2537.16     2561.58    166.30 o 
  -1  27   4     3044.18     3665.48    194.70 o 
   0  27   4     2261.03     2355.77    222.05 o 
   1  27   4     3520.98     3756.14    195.56 o 
  -1  28   4       95.88      118.66    158.54 o 
   0  28   4       37.71      -68.06    113.66 o 
  -9   1   5      206.81      287.87     52.93 o 
  -8   1   5      119.09      212.28     47.04 o 
  -7   1   5      266.80      361.49     42.22 o 
  -6   1   5     1946.27     1890.02     59.39 o 
  -5   1   5     1206.85     1188.13     41.52 o 
  -4   1   5     8015.93     8009.64     87.10 o 
  -3   1   5     5183.44     5366.35     64.56 o 
  -2   1   5     8986.24     9054.28    126.42 o 
  -1   1   5     4803.94     4961.88     78.98 o 
   0   1   5     6008.48     5878.44     70.89 o 
   1   1   5     3888.51     3655.89     62.12 o 
   2   1   5     4281.79     4046.78     56.79 o 
   3   1   5     4278.78     3919.12     69.50 o 
   4   1   5     2177.02     2120.20     66.30 o 
   5   1   5      803.28      841.71     51.76 o 
   6   1   5      844.38      822.69     62.71 o 
   7   1   5      176.02      194.25     40.77 o 
   8   1   5      149.88      228.04     60.16 o 
  -9   2   5       11.96       95.61     41.94 o 
  -8   2   5        7.92       41.96     27.54 o 
  -7   2   5      895.22      937.32     56.18 o 
  -6   2   5       19.56       68.62     24.43 o 
  -5   2   5     2951.59     2858.49     66.70 o 
  -4   2   5      752.09      773.89     28.77 o 
  -3   2   5     1927.61     2084.23     41.02 o 
  -2   2   5     1686.58     1768.13     38.94 o 
  -1   2   5      135.76      172.63     18.55 o 
   0   2   5       15.66       33.00     17.98 o 
   1   2   5       46.25       -2.53     15.54 o 
   2   2   5     1011.35      973.56     40.27 o 
   3   2   5      818.96      817.57     38.71 o 
   4   2   5     1513.94     1572.75     55.70 o 
   5   2   5     1007.02     1062.40     52.13 o 
   6   2   5     1687.09     1666.00     73.74 o 
   7   2   5      572.66      732.11     61.45 o 
   8   2   5      550.35      725.74     64.38 o 
  -9   3   5       25.47      124.70     41.93 o 
  -8   3   5      336.33      377.83     58.31 o 
  -7   3   5     1314.92     1271.10     65.18 o 
  -6   3   5      473.00      491.28     37.78 o 
  -5   3   5     9001.33     8801.08    110.14 o 
  -4   3   5     2585.77     2459.45     56.10 o 
  -3   3   5    12635.20    12858.13    138.66 o 
  -2   3   5    20298.33    20434.52    190.47 o 
  -1   3   5    12180.83    12564.45    114.32 o 
   0   3   5    20780.05    21341.84    215.77 o 
   1   3   5    10575.53    10099.56    117.22 o 
   2   3   5     9326.36     8889.21    113.52 o 
   3   3   5     4274.61     4043.51     73.23 o 
   4   3   5     3710.50     3518.67     78.57 o 
   5   3   5     2400.10     2276.24     94.07 o 
   6   3   5      770.34      738.13     56.41 o 
   7   3   5      680.90      681.14     77.11 o 
   8   3   5       53.19      213.53     42.43 o 
  -9   4   5        1.49       28.50     51.43 o 
  -8   4   5       34.19       47.22     31.98 o 
  -7   4   5       56.13       46.68     28.12 o 
  -6   4   5      440.45      430.17     37.15 o 
  -5   4   5      146.32      148.96     26.11 o 
  -4   4   5     1078.28     1131.20     41.52 o 
  -3   4   5       66.29       30.31     13.64 o 
  -2   4   5      239.09      332.97     20.73 o 
  -1   4   5      151.00      162.16     18.55 o 
   0   4   5     1303.71     1428.28     41.60 o 
   1   4   5        9.67       11.67     16.65 o 
   2   4   5        0.48        4.30     17.63 o 
   3   4   5      312.29      313.47     29.87 o 
   4   4   5        0.71       -3.33     23.86 o 
   5   4   5      430.86      466.52     42.72 o 
   6   4   5       65.92       95.58     35.03 o 
   7   4   5      101.32      183.96     49.06 o 
  -9   5   5        9.37       55.72     44.13 o 
  -8   5   5      449.94      426.25     50.43 o 
  -7   5   5      104.40      158.54     33.32 o 
  -6   5   5      938.02      950.92     48.10 o 
  -5   5   5      952.91      993.80     58.93 o 
  -4   5   5      356.70      379.61     27.74 o 
  -3   5   5     1380.24     1403.25     41.83 o 
  -2   5   5      926.90      945.22     35.75 o 
  -1   5   5     3919.63     4142.98     55.72 o 
   0   5   5     3296.77     3278.64    102.70 o 
   1   5   5     2395.64     2336.46     52.70 o 
   2   5   5     2517.69     2549.24     55.81 o 
   3   5   5       38.69       58.01     23.31 o 
   4   5   5      963.92      905.01     44.60 o 
   5   5   5        8.24       18.70     27.80 o 
   6   5   5      303.89      287.20     42.41 o 
   7   5   5       49.51       63.18     35.77 o 
  -9   6   5       67.28       90.66     48.50 o 
  -8   6   5      464.27      580.77     54.96 o 
  -7   6   5      909.46     1057.01     62.67 o 
  -6   6   5      887.30      897.73     52.06 o 
  -5   6   5     2257.73     2186.78     71.61 o 
  -4   6   5     2171.70     2236.51     53.53 o 
  -3   6   5     3169.24     3342.20     61.70 o 
  -2   6   5      873.09      923.22     35.74 o 
  -1   6   5     4467.38     5213.51     72.50 o 
   0   6   5      198.46      237.20     23.10 o 
   1   6   5        1.75       -8.37     15.37 o 
   2   6   5       33.46       51.16     21.79 o 
   3   6   5     1884.29     1811.16     53.76 o 
   4   6   5      497.33      480.89     36.40 o 
   5   6   5      989.86      927.37     54.61 o 
   6   6   5      542.23      650.86     60.09 o 
   7   6   5      180.91      271.80     43.32 o 
  -9   7   5      126.96      177.73     61.35 o 
  -8   7   5      661.60      668.46     57.37 o 
  -7   7   5      469.47      450.75     42.68 o 
  -6   7   5     2977.63     2771.78     81.05 o 
  -5   7   5     3349.55     3240.33     85.16 o 
  -4   7   5     9927.99     9551.13    142.19 o 
  -3   7   5     9585.90     9490.26    124.10 o 
  -2   7   5    19619.79    20217.39    199.50 o 
  -1   7   5    12983.86    12809.50    130.24 o 
   0   7   5    18305.27    18261.79    165.12 o 
   1   7   5    14502.13    14261.79    154.85 o 
   2   7   5    10719.75    10163.75    130.13 o 
   3   7   5     7478.77     7166.22    112.33 o 
   4   7   5     4297.86     4325.87     96.89 o 
   5   7   5     1011.96     1102.07     52.40 o 
   6   7   5      816.30      807.37     67.20 o 
   7   7   5      173.84      264.60     46.60 o 
  -9   8   5       44.17      112.13     54.43 o 
  -8   8   5      142.25      198.51     48.83 o 
  -7   8   5       28.78       39.63     35.15 o 
  -6   8   5      116.32      220.61     62.36 o 
  -5   8   5       20.29        8.18     31.39 o 
  -4   8   5       66.74       83.71     32.28 o 
  -3   8   5       15.16        0.95     18.11 o 
  -2   8   5      224.92      234.76     24.67 o 
  -1   8   5      195.69      269.37     20.31 o 
   0   8   5       68.39       49.42     17.26 o 
   1   8   5      462.16      438.13     36.18 o 
   2   8   5      650.27      735.21     49.69 o 
   3   8   5      894.77      893.06     54.35 o 
   4   8   5       32.02       75.11     29.22 o 
   5   8   5      633.30      676.46     49.37 o 
   6   8   5      108.15       95.59     43.75 o 
   7   8   5      106.62      197.21     44.47 o 
  -9   9   5        1.70       41.65     46.66 o 
  -8   9   5       10.07       -7.91     43.93 o 
  -7   9   5       20.28       25.74     39.85 o 
  -6   9   5        2.11      -11.42     29.93 o 
  -5   9   5        8.59        4.63     33.04 o 
  -4   9   5        4.77       34.75     30.65 o 
  -3   9   5      266.08      315.60     38.81 o 
  -2   9   5        4.07       14.18     19.40 o 
  -1   9   5      187.09      226.73     26.27 o 
   0   9   5      144.60      116.71     18.29 o 
   1   9   5        8.51        1.88     20.95 o 
   2   9   5      325.69      247.39     37.30 o 
   3   9   5        2.01       -8.20     33.39 o 
   4   9   5       37.38       75.03     33.66 o 
   5   9   5       27.82       40.13     30.42 o 
   6   9   5       33.13       93.15     44.12 o 
   7   9   5       13.41       76.92     36.69 o 
  -9  10   5      523.74      515.17     75.37 o 
  -8  10   5      279.54      306.84     56.78 o 
  -7  10   5      376.76      380.64     59.12 o 
  -6  10   5      302.59      290.16     60.12 o 
  -5  10   5       56.47       57.86     32.77 o 
  -4  10   5      189.48      199.85     59.61 o 
  -3  10   5       50.75       32.58     30.53 o 
  -2  10   5      282.17      354.27     24.66 o 
  -1  10   5       14.27       10.45     17.20 o 
   0  10   5      414.81      402.50     27.26 o 
   1  10   5       10.21        2.93     27.82 o 
   2  10   5     2595.78     2402.35     74.79 o 
   3  10   5       44.03       65.91     36.47 o 
   4  10   5      470.46      464.48     55.32 o 
   5  10   5       91.20      105.47     33.64 o 
   6  10   5       41.21      113.05     47.35 o 
   7  10   5       29.69      141.16     45.42 o 
  -9  11   5      306.78      255.72     60.60 o 
  -8  11   5      457.61      532.08     73.47 o 
  -7  11   5     1972.30     1752.36    101.90 o 
  -6  11   5     1972.68     1875.02     82.68 o 
  -5  11   5     5177.58     4980.18    121.46 o 
  -4  11   5     4736.84     4542.27    112.36 o 
  -3  11   5     8491.75     8390.64    150.12 o 
  -2  11   5     9820.61     9751.72    159.49 o 
  -1  11   5    14052.67    14439.07    154.76 o 
   0  11   5    10585.55    10648.38    117.73 o 
   1  11   5    14840.98    14516.80    180.33 o 
   2  11   5     3926.88     3669.58     89.76 o 
   3  11   5     6614.08     6411.11    120.67 o 
   4  11   5     1568.12     1594.50     69.69 o 
   5  11   5      931.16     1011.99     63.09 o 
   6  11   5      974.38     1226.78    132.22 o 
   7  11   5      102.72      124.91     63.33 o 
  -8  12   5      147.14      221.09     59.27 o 
  -7  12   5      249.46      321.81     82.96 o 
  -6  12   5      444.37      444.55     61.99 o 
  -5  12   5      380.23      439.47     72.12 o 
  -4  12   5     1872.28     1939.65     79.18 o 
  -3  12   5      162.26      156.29     35.94 o 
  -2  12   5      831.45      864.33     78.19 o 
  -1  12   5      815.15      872.85     38.37 o 
   0  12   5       31.99       63.65     21.92 o 
   1  12   5        1.54      -30.55     29.80 o 
   2  12   5        4.73       12.16     42.54 o 
   3  12   5     1138.43     1154.41     76.32 o 
   4  12   5      603.68      643.38     68.62 o 
   5  12   5      491.14      632.82     64.17 o 
   6  12   5      623.90      667.45     70.58 o 
   7  12   5       30.83       81.94     75.34 o 
  -8  13   5       88.75      123.10     52.70 o 
  -7  13   5        6.98       17.92     43.64 o 
  -6  13   5      137.81      114.00     49.52 o 
  -5  13   5      368.20      317.74     46.94 o 
  -4  13   5      239.86      197.30     55.75 o 
  -3  13   5      436.16      432.81     47.54 o 
  -2  13   5      815.67     1016.94     87.85 o 
  -1  13   5     1039.02     1123.65     49.11 o 
   0  13   5      696.88      768.90     40.95 o 
   1  13   5     2131.75     2160.62     71.36 o 
   2  13   5      478.08      551.07     49.58 o 
   3  13   5      724.45      666.61     50.95 o 
   4  13   5      176.41      155.14     41.25 o 
   5  13   5      202.22      218.00     51.73 o 
   6  13   5        3.92      145.19     54.41 o 
   7  13   5      186.21      323.98     61.04 o 
  -8  14   5        1.18        6.91     45.73 o 
  -7  14   5       32.37       42.60     44.84 o 
  -6  14   5       48.73       18.43     43.02 o 
  -5  14   5        7.95        1.61     38.00 o 
  -4  14   5       18.30      -13.96     34.60 o 
  -3  14   5      710.24      813.36     64.27 o 
  -2  14   5      923.58      994.28     60.09 o 
  -1  14   5      806.00      813.46     39.34 o 
   0  14   5     1174.41     1233.49     49.99 o 
   1  14   5      290.68      257.22     39.10 o 
   2  14   5      135.98      128.53     37.24 o 
   3  14   5      208.13      231.25     40.79 o 
   4  14   5       87.64      240.86     50.17 o 
   5  14   5      109.67      128.67     50.05 o 
   6  14   5       11.45      107.67     52.20 o 
  -8  15   5      468.35      439.25     72.28 o 
  -7  15   5      526.00      586.47     75.41 o 
  -6  15   5     1204.32     1115.95     87.03 o 
  -5  15   5     2904.18     2736.06    114.05 o 
  -4  15   5     4536.49     4510.56    144.97 o 
  -3  15   5     4312.91     4336.17    140.42 o 
  -2  15   5    10114.21    10155.39    175.73 o 
  -1  15   5     6358.63     6236.48    149.99 o 
   0  15   5     7131.70     7176.06    107.25 o 
   1  15   5     7304.16     6875.91    119.90 o 
   2  15   5     3281.59     3318.57    103.85 o 
   3  15   5     3380.99     3231.16     91.46 o 
   4  15   5     1457.35     1535.23     84.94 o 
   5  15   5     1006.57     1153.56     98.58 o 
   6  15   5      376.50      584.64     75.71 o 
  -8  16   5      316.65      226.50     59.81 o 
  -7  16   5      612.47      715.19     81.73 o 
  -6  16   5      966.54      946.91     84.18 o 
  -5  16   5      779.97      799.78     75.27 o 
  -4  16   5     3234.74     3200.03    118.93 o 
  -3  16   5     1056.64     1183.95     99.43 o 
  -2  16   5     4309.04     4321.07    110.89 o 
  -1  16   5     1202.70     1236.57     66.64 o 
   0  16   5      341.84      410.71     45.51 o 
   1  16   5      167.72      142.92     33.46 o 
   2  16   5      503.04      487.63     46.40 o 
   3  16   5       96.29      144.89     39.93 o 
   4  16   5      530.56      582.17     63.43 o 
   5  16   5      403.10      460.07     65.07 o 
   6  16   5      440.08      627.76     82.93 o 
  -7  17   5      106.02       43.73     51.29 o 
  -6  17   5      335.77      339.11     62.67 o 
  -5  17   5     1069.07      959.74     82.70 o 
  -4  17   5      645.77      606.91     68.18 o 
  -3  17   5     3218.86     3386.85    103.88 o 
  -2  17   5     1449.78     1484.03    125.72 o 
  -1  17   5     2970.65     3027.11     95.33 o 
   0  17   5     3110.91     3056.62     80.31 o 
   1  17   5     2096.35     2013.52     70.14 o 
   2  17   5     1932.08     1837.47     78.90 o 
   3  17   5     1386.11     1277.52     77.04 o 
   4  17   5      777.55      620.20     65.13 o 
   5  17   5      226.02      127.38     56.18 o 
   6  17   5      314.15      259.01     61.05 o 
  -7  18   5        1.36       86.13     51.91 o 
  -6  18   5       10.43       18.36     46.81 o 
  -5  18   5        4.19        8.25     60.75 o 
  -4  18   5        2.21       12.77     45.57 o 
  -3  18   5        0.01       -4.88     39.49 o 
  -2  18   5       35.70       49.69     33.43 o 
  -1  18   5       72.00       24.40     36.57 o 
   0  18   5      109.08      205.41     42.21 o 
   1  18   5      192.01      193.28     38.07 o 
   2  18   5       41.53       44.01     55.36 o 
   3  18   5        9.24       26.17     41.72 o 
   4  18   5        3.81       78.36     49.14 o 
   5  18   5        2.93       18.18     50.83 o 
  -7  19   5      133.83      196.23     60.42 o 
  -6  19   5      540.16      527.24     74.22 o 
  -5  19   5      853.50      876.37    101.56 o 
  -4  19   5     2282.19     2383.09    151.95 o 
  -3  19   5     4095.58     3913.84    280.46 o 
  -2  19   5     2848.66     2783.81     97.45 o 
  -1  19   5     4569.43     4446.32    150.73 o 
   0  19   5     2598.50     2493.83     89.02 o 
   1  19   5     2642.58     2706.88     82.59 o 
   2  19   5     1914.61     1992.42     87.64 o 
   3  19   5     1861.03     1889.89    117.15 o 
   4  19   5     1032.52     1086.39     82.40 o 
   5  19   5      442.94      483.56     70.91 o 
  -7  20   5      104.17      135.77     53.35 o 
  -6  20   5      531.82      566.44     75.89 o 
  -5  20   5      740.37      809.57     83.47 o 
  -4  20   5      599.17      516.06     59.43 o 
  -3  20   5      337.13      198.49     88.62 o 
  -2  20   5       70.63      -12.31     36.86 o 
  -1  20   5        2.37      -57.20     34.14 o 
   0  20   5        3.20       33.60     44.04 o 
   1  20   5      133.27      150.16     43.96 o 
   2  20   5       28.01       -1.40     39.73 o 
   3  20   5      747.94      841.91     71.77 o 
   4  20   5      199.94      195.02     67.07 o 
   5  20   5      900.86      899.20    113.07 o 
  -6  21   5      809.38      794.21     88.08 o 
  -5  21   5     1363.31     1402.13    131.94 o 
  -4  21   5     1566.32     1467.02     86.66 o 
  -3  21   5     2449.06     2427.98    116.35 o 
  -2  21   5     3864.54     4074.97    121.60 o 
  -1  21   5     3077.35     3251.77    124.92 o 
   0  21   5     3132.38     3200.95    122.05 o 
   1  21   5     2569.60     2423.14    113.02 o 
   2  21   5     1683.12     1717.94     88.99 o 
   3  21   5      914.32      837.89     77.31 o 
   4  21   5     1259.45     1277.52     89.96 o 
  -6  22   5       13.54       33.04     50.24 o 
  -5  22   5       23.66       12.98     50.24 o 
  -4  22   5       60.07       78.26     43.25 o 
  -3  22   5        5.33       18.87     48.73 o 
  -2  22   5       57.56       62.26     41.87 o 
  -1  22   5        0.12       33.58     46.24 o 
   0  22   5       25.39       61.86     47.94 o 
   1  22   5       13.65       90.46     53.89 o 
   2  22   5       12.71      -52.36     47.77 o 
   3  22   5        0.30       15.94     48.44 o 
   4  22   5       15.73      100.79     63.70 o 
  -5  23   5      592.34      587.13     79.34 o 
  -4  23   5      183.24      179.49     56.13 o 
  -3  23   5      662.06      555.81     67.55 o 
  -2  23   5      622.71      638.04     65.88 o 
  -1  23   5      941.17     1109.15     89.44 o 
   0  23   5      997.25      964.08    123.70 o 
   1  23   5      659.95      526.36     98.12 o 
   2  23   5      551.23      641.71     94.69 o 
   3  23   5      201.64      276.29     62.13 o 
   4  23   5      111.57       97.05     84.39 o 
  -5  24   5       68.85       16.61     50.45 o 
  -4  24   5        3.56      -35.98     44.36 o 
  -3  24   5        8.41       56.94     48.51 o 
  -2  24   5       45.55       88.84     77.99 o 
  -1  24   5      135.87      199.73     59.41 o 
   0  24   5      319.29      385.41     91.98 o 
   1  24   5      562.31      671.57    107.63 o 
   2  24   5      356.18      309.59     74.43 o 
   3  24   5      372.27      312.07    103.70 o 
  -4  25   5     2009.03     1980.10    158.73 o 
  -3  25   5     3189.43     3092.80    181.66 o 
  -2  25   5     2995.90     2913.94    135.47 o 
  -1  25   5     3531.10     3620.50    144.98 o 
   0  25   5     2343.88     2410.15    165.56 o 
   1  25   5     3032.88     2773.00    202.83 o 
   2  25   5     1907.83     1925.19    156.37 o 
  -3  26   5      229.15      250.45     60.02 o 
  -2  26   5       36.17      -30.86     49.81 o 
  -1  26   5       29.69      194.86     82.11 o 
   0  26   5        8.72      -41.47    137.27 o 
   1  26   5       11.55       55.07    103.89 o 
   2  26   5       45.75       -2.91    120.19 o 
  -2  27   5       16.99      106.04     80.18 o 
  -1  27   5       21.63      -23.09    116.17 o 
   0  27   5       17.89      -89.56    108.78 o 
   1  27   5       24.18     -133.64    114.42 o 
  -9   0   6      323.42      478.70    119.39 o 
  -8   0   6      639.60      598.72    165.61 o 
  -7   0   6       15.97       35.07     37.24 o 
  -6   0   6      159.14      226.28     41.95 o 
  -5   0   6       38.77       20.79     36.71 o 
  -4   0   6        0.04        2.79     16.32 o 
  -3   0   6      226.81      291.75     30.57 o 
  -2   0   6     1574.69     1675.15     54.88 o 
  -1   0   6     2869.53     2931.23     80.94 o 
   0   0   6     5033.00     5117.34     99.35 o 
   1   0   6     4148.22     4133.33     94.42 o 
   2   0   6     2725.23     2418.81     66.79 o 
   3   0   6      809.27      746.35     67.12 o 
   4   0   6      666.29      686.08     73.74 o 
   5   0   6      381.37      424.83     66.19 o 
   6   0   6       49.05       42.44     49.34 o 
   7   0   6      185.09      230.16    179.54 o 
  -9   1   6      242.68      328.01     65.03 o 
  -8   1   6     1011.54     1089.69    106.19 o 
  -7   1   6      712.07      758.01     53.97 o 
  -6   1   6     3314.99     3116.06     93.92 o 
  -5   1   6     2918.29     2815.47     67.42 o 
  -4   1   6     5687.27     5636.64     83.85 o 
  -3   1   6     9714.59     9249.63    103.15 o 
  -2   1   6     9057.87     9053.14     93.71 o 
  -1   1   6    13753.21    14137.44    128.69 o 
   0   1   6     8870.95     8723.90     96.14 o 
   1   1   6     5562.11     5490.35     84.47 o 
   2   1   6     3434.47     3224.98     55.99 o 
   3   1   6      998.86      981.92     51.92 o 
   4   1   6      500.11      523.56     43.62 o 
   5   1   6       92.15       48.55     30.32 o 
   6   1   6       95.92      135.27     44.63 o 
   7   1   6        2.11       28.47     35.06 o 
  -9   2   6        1.17       69.46     44.05 o 
  -8   2   6        2.65       33.96     35.62 o 
  -7   2   6        2.19       29.44     24.51 o 
  -6   2   6        3.55        8.58     22.31 o 
  -5   2   6       30.23       28.04     22.49 o 
  -4   2   6      117.18      173.84     20.39 o 
  -3   2   6       28.34       37.00     17.73 o 
  -2   2   6      654.31      678.28     42.63 o 
  -1   2   6      402.51      425.59     25.74 o 
   0   2   6      368.36      505.47     30.07 o 
   1   2   6      304.64      329.80     30.07 o 
   2   2   6       96.02       64.33     23.70 o 
   3   2   6      353.07      350.87     40.02 o 
   4   2   6       19.56       30.01     28.61 o 
   5   2   6       23.02       20.22     29.19 o 
   6   2   6        7.08       47.95     34.48 o 
   7   2   6        0.38       95.22     41.69 o 
  -9   3   6      203.33      221.96     51.60 o 
  -8   3   6       35.94       46.18     34.26 o 
  -7   3   6     1090.84      999.94     71.84 o 
  -6   3   6      780.34      803.07     45.47 o 
  -5   3   6     2992.95     2941.03     79.60 o 
  -4   3   6     3898.94     3763.28     72.77 o 
  -3   3   6     4189.87     4156.15     61.57 o 
  -2   3   6     4569.97     4603.19     71.52 o 
  -1   3   6     5853.80     6046.70     79.61 o 
   0   3   6     1996.82     1842.26     54.43 o 
   1   3   6     4416.41     4393.42     76.54 o 
   2   3   6      974.84      885.71     50.56 o 
   3   3   6     1288.88     1250.39     52.02 o 
   4   3   6       24.23       69.96     30.58 o 
   5   3   6      157.09      117.91     39.60 o 
   6   3   6       43.89       62.69     34.48 o 
   7   3   6        0.95       99.09     43.43 o 
  -9   4   6       33.78      178.82     47.25 o 
  -8   4   6      544.19      643.73     57.37 o 
  -7   4   6       70.30       76.38     33.53 o 
  -6   4   6      346.49      353.85     35.87 o 
  -5   4   6      336.28      443.07     34.75 o 
  -4   4   6      744.67      846.85     39.03 o 
  -3   4   6     2415.83     2657.84     65.36 o 
  -2   4   6     1712.74     1829.11     43.31 o 
  -1   4   6     4073.55     4507.38     97.66 o 
   0   4   6     2618.96     2415.23     97.33 o 
   1   4   6     2687.64     2632.20     63.87 o 
   2   4   6     2896.95     2780.93     66.38 o 
   3   4   6     2884.37     2592.89     68.81 o 
   4   4   6      696.64      810.21     66.04 o 
   5   4   6     1200.60     1179.96     66.63 o 
   6   4   6      196.33      316.27     47.25 o 
   7   4   6       76.96      124.05     40.76 o 
  -9   5   6      643.69      513.74     79.93 o 
  -8   5   6      843.55      941.71     65.30 o 
  -7   5   6     1203.90     1218.06     65.94 o 
  -6   5   6     3458.87     3477.07     82.79 o 
  -5   5   6     3943.02     3739.71     97.28 o 
  -4   5   6     5029.99     4901.47     91.41 o 
  -3   5   6    15380.17    15371.26    166.18 o 
  -2   5   6     9074.93     8751.17     98.81 o 
  -1   5   6    15052.28    15276.50    175.57 o 
   0   5   6    11217.54    11050.32    130.51 o 
   1   5   6     7598.39     7301.79    103.26 o 
   2   5   6     3680.04     3554.15     74.89 o 
   3   5   6     4261.56     3989.07     84.34 o 
   4   5   6     1183.01     1102.31     68.74 o 
   5   5   6      877.78      821.57     55.20 o 
   6   5   6      645.97      642.39     57.80 o 
   7   5   6       50.96      144.14     38.34 o 
  -9   6   6      126.13      147.98     52.03 o 
  -8   6   6        0.83       70.89     35.16 o 
  -7   6   6      179.06      193.98     35.28 o 
  -6   6   6        5.07       32.54     27.45 o 
  -5   6   6      221.68      239.33     41.44 o 
  -4   6   6      193.96      186.40     26.41 o 
  -3   6   6       84.38       97.72     23.60 o 
  -2   6   6       44.23       56.38     20.00 o 
  -1   6   6      328.27      412.86     31.46 o 
   0   6   6      892.06      891.95     35.23 o 
   1   6   6      270.60      214.30     27.65 o 
   2   6   6     1877.52     1753.28     56.40 o 
   3   6   6       38.35       60.91     26.96 o 
   4   6   6     1199.67     1150.90     51.03 o 
   5   6   6       24.39       64.98     30.92 o 
   6   6   6      198.67      300.72     55.12 o 
   7   6   6      291.28      475.66     55.38 o 
  -9   7   6       98.26      111.60     56.89 o 
  -8   7   6       10.57      -14.46     33.97 o 
  -7   7   6       99.33       14.76     29.53 o 
  -6   7   6       56.19       72.29     31.02 o 
  -5   7   6       53.38       57.76     31.83 o 
  -4   7   6      262.34      328.15     43.48 o 
  -3   7   6      270.83      240.26     30.93 o 
  -2   7   6      683.04      756.40     31.76 o 
  -1   7   6       20.17       16.28     19.29 o 
   0   7   6      615.15      682.52     32.81 o 
   1   7   6      452.92      491.70     34.55 o 
   2   7   6       33.44       18.91     22.76 o 
   3   7   6     1293.20     1286.40     52.00 o 
   4   7   6       85.68       97.89     28.48 o 
   5   7   6      280.62      244.33     39.65 o 
   6   7   6       55.32       57.51     31.80 o 
   7   7   6        3.78       99.00     48.13 o 
  -9   8   6        8.28      127.40     65.93 o 
  -8   8   6        6.47       40.47     42.68 o 
  -7   8   6       20.11      126.69     76.89 o 
  -6   8   6        1.36       32.49     29.04 o 
  -5   8   6        2.71       17.05     28.30 o 
  -4   8   6       55.69       72.66     35.19 o 
  -3   8   6      839.50     1016.26     46.61 o 
  -2   8   6      733.49      835.61     33.29 o 
  -1   8   6     2288.39     2463.63     50.68 o 
   0   8   6     2030.62     1999.16     49.39 o 
   1   8   6     1323.14     1294.76     48.56 o 
   2   8   6     2478.68     2391.46     61.92 o 
   3   8   6      788.24      844.38     44.09 o 
   4   8   6     2026.36     1952.13     62.89 o 
   5   8   6     1161.40     1241.24     63.66 o 
   6   8   6      814.36      977.50     63.80 o 
   7   8   6      575.09      589.73     61.90 o 
  -9   9   6      225.76      232.79     61.69 o 
  -8   9   6      649.61      607.58     65.33 o 
  -7   9   6     1643.65     1625.74     88.44 o 
  -6   9   6     4381.13     3972.33    113.34 o 
  -5   9   6     6899.65     6481.52    138.44 o 
  -4   9   6    11196.80    10756.50    181.69 o 
  -3   9   6    10721.99    10777.08    176.18 o 
  -2   9   6    12205.44    12424.69    160.29 o 
  -1   9   6    11743.65    11828.85    123.80 o 
   0   9   6    10820.98    10396.46    165.39 o 
   1   9   6     8332.74     8050.37    106.02 o 
   2   9   6     7467.02     6877.52    102.87 o 
   3   9   6     3040.10     2830.68     69.19 o 
   4   9   6     1258.81     1348.75     56.35 o 
   5   9   6      740.19      733.92     54.55 o 
   6   9   6       99.89      128.11     39.45 o 
   7   9   6       61.00      110.59     49.42 o 
  -9  10   6      218.74      259.64     60.72 o 
  -8  10   6      357.37      392.62     60.61 o 
  -7  10   6      391.85      361.91     59.69 o 
  -6  10   6      232.83      230.10     45.76 o 
  -5  10   6      173.70      178.07     38.64 o 
  -4  10   6      128.68      128.97     44.71 o 
  -3  10   6      206.84      213.23     40.62 o 
  -2  10   6      712.60      863.99     45.52 o 
  -1  10   6     1100.58     1078.36     38.44 o 
   0  10   6     1028.30     1048.38     49.90 o 
   1  10   6     1199.06     1193.18     50.82 o 
   2  10   6     1584.17     1611.84     59.97 o 
   3  10   6     1196.87     1187.09     51.31 o 
   4  10   6      696.23      711.14     46.12 o 
   5  10   6      811.12      906.66     74.52 o 
   6  10   6       77.94       54.32     39.59 o 
   7  10   6      157.42      249.72     52.10 o 
  -9  11   6       55.01      158.34     84.14 o 
  -8  11   6        4.28       -9.17     46.57 o 
  -7  11   6       77.65       76.75     47.25 o 
  -6  11   6        8.41       11.36     41.88 o 
  -5  11   6      167.76      101.98     39.04 o 
  -4  11   6        4.24       -9.97     34.61 o 
  -3  11   6      783.91      854.34     67.26 o 
  -2  11   6      425.86      379.31     63.01 o 
  -1  11   6       15.92       33.04     18.81 o 
   0  11   6      850.75      877.76     43.80 o 
   1  11   6      114.58      100.36     35.20 o 
   2  11   6       44.33       14.93     29.09 o 
   3  11   6       46.48       27.55     28.84 o 
   4  11   6        1.41       -4.92     26.55 o 
   5  11   6        1.02       83.68     33.31 o 
   6  11   6        0.08       -0.85     54.54 o 
  -8  12   6      128.71      191.98     86.54 o 
  -7  12   6      364.48      385.75     64.22 o 
  -6  12   6      111.84       74.37     39.06 o 
  -5  12   6      522.67      546.21     55.48 o 
  -4  12   6       55.56       13.11     30.94 o 
  -3  12   6       48.06       29.52     30.69 o 
  -2  12   6        3.18       11.34     44.37 o 
  -1  12   6      492.71      501.10     35.21 o 
   0  12   6        1.87        2.29     27.39 o 
   1  12   6     2388.92     2317.38     66.10 o 
   2  12   6      296.73      305.69     36.51 o 
   3  12   6     1642.58     1659.20     71.56 o 
   4  12   6      745.53      887.71     62.12 o 
   5  12   6      561.88      575.75     50.72 o 
   6  12   6      291.47      456.41     55.93 o 
  -8  13   6      841.39      788.39     85.86 o 
  -7  13   6     1159.17     1193.14     92.06 o 
  -6  13   6     2633.77     2447.17    172.38 o 
  -5  13   6     4694.35     4522.80    167.71 o 
  -4  13   6     4772.60     4797.00    137.95 o 
  -3  13   6    12224.43    11994.96    198.35 o 
  -2  13   6    10302.08    10294.41    176.40 o 
  -1  13   6     7397.36     7448.02    107.48 o 
   0  13   6    13191.38    12782.13    174.81 o 
   1  13   6     2192.49     2248.48     68.63 o 
   2  13   6     5753.25     5494.26    112.32 o 
   3  13   6     1772.24     1822.08     74.80 o 
   4  13   6     1072.70     1099.02     67.16 o 
   5  13   6      767.06      813.03     71.36 o 
   6  13   6       36.08      115.63     39.48 o 
  -8  14   6       66.30      110.94     51.46 o 
  -7  14   6       19.31       24.60     48.52 o 
  -6  14   6      151.76      115.78     68.17 o 
  -5  14   6       46.94       32.81     38.83 o 
  -4  14   6     2030.07     2000.66     96.06 o 
  -3  14   6      594.43      612.84     53.83 o 
  -2  14   6     2023.96     2120.46     82.25 o 
  -1  14   6     2757.19     2786.37     90.24 o 
   0  14   6     1848.91     1891.13     60.14 o 
   1  14   6     1492.77     1441.37     55.13 o 
   2  14   6     1756.23     1724.59     70.42 o 
   3  14   6     1163.33     1172.10    109.57 o 
   4  14   6      671.04      759.91     60.23 o 
   5  14   6      843.36      961.32     84.85 o 
   6  14   6      269.71      418.00     53.95 o 
  -8  15   6       32.01      128.05     58.23 o 
  -7  15   6       43.92       18.22     49.59 o 
  -6  15   6      989.23     1062.17     86.92 o 
  -5  15   6      280.29      289.45     56.78 o 
  -4  15   6     2193.33     2116.76    101.21 o 
  -3  15   6      454.60      506.17     52.03 o 
  -2  15   6     1100.92     1160.96     64.96 o 
  -1  15   6      879.53      947.76     73.66 o 
   0  15   6     1100.77     1165.09     48.78 o 
   1  15   6     1391.27     1400.64     54.97 o 
   2  15   6     1351.59     1359.07     93.53 o 
   3  15   6      422.20      404.95     49.89 o 
   4  15   6      360.63      348.65     75.69 o 
   5  15   6        4.50       12.96     46.98 o 
   6  15   6       74.63      220.37     45.22 o 
  -8  16   6       46.70       24.30     71.13 o 
  -7  16   6        6.51       -1.74     48.65 o 
  -6  16   6       22.72        8.06     47.13 o 
  -5  16   6      256.23      293.75     58.75 o 
  -4  16   6       22.41      -21.70     39.75 o 
  -3  16   6      293.20      260.65     76.87 o 
  -2  16   6      104.30       78.52     33.78 o 
  -1  16   6       21.33       60.37     44.49 o 
   0  16   6       86.98       90.69     26.22 o 
   1  16   6       14.19       48.35     22.25 o 
   2  16   6      406.71      406.76     47.48 o 
   3  16   6      101.93      108.25     41.47 o 
   4  16   6      122.58       95.73     48.39 o 
   5  16   6       18.23      105.21     54.23 o 
  -7  17   6      488.03      495.12     75.06 o 
  -6  17   6     1137.67     1177.22     93.41 o 
  -5  17   6     1530.10     1397.30     95.67 o 
  -4  17   6     2381.73     2446.91    111.50 o 
  -3  17   6     2984.47     3137.05    104.26 o 
  -2  17   6     3412.47     3497.92    104.40 o 
  -1  17   6     4388.21     4379.31    139.85 o 
   0  17   6     4066.60     4030.24    108.49 o 
   1  17   6     3683.49     3619.13     94.36 o 
   2  17   6     2201.49     2125.18     79.49 o 
   3  17   6     1053.01     1105.02     84.65 o 
   4  17   6      424.12      386.16     64.62 o 
   5  17   6      223.47      303.63     65.21 o 
  -7  18   6        8.49       46.48     63.84 o 
  -6  18   6      135.75      137.10     62.66 o 
  -5  18   6       75.55      144.49     53.07 o 
  -4  18   6      236.08      189.89     63.81 o 
  -3  18   6      475.53      527.62     67.83 o 
  -2  18   6      846.51      904.79     77.34 o 
  -1  18   6     1631.94     1768.16     97.82 o 
   0  18   6     1332.87     1318.50     90.02 o 
   1  18   6     2017.53     1949.20     74.41 o 
   2  18   6     1275.89     1422.51     70.38 o 
   3  18   6      559.41      605.29     66.27 o 
   4  18   6      780.83      710.44     74.34 o 
   5  18   6      253.18      401.84     65.78 o 
  -7  19   6      696.51      645.24     86.12 o 
  -6  19   6      693.25      714.06     88.05 o 
  -5  19   6     1269.81     1228.11    113.36 o 
  -4  19   6     1815.41     1696.59    104.06 o 
  -3  19   6     3416.79     3379.90    130.29 o 
  -2  19   6     3421.08     3599.13    131.28 o 
  -1  19   6     3818.72     3658.51    132.74 o 
   0  19   6     2835.43     2663.06    117.61 o 
   1  19   6     1689.16     1756.30     74.23 o 
   2  19   6      880.15      753.85     67.32 o 
   3  19   6      814.39      847.90     76.22 o 
   4  19   6      139.37      160.80     57.35 o 
   5  19   6      194.94      201.61     61.77 o 
  -6  20   6       94.37      122.42     56.74 o 
  -5  20   6      115.96       51.87     56.00 o 
  -4  20   6      107.63       99.00     53.44 o 
  -3  20   6       30.06       -3.87     44.38 o 
  -2  20   6       40.46       75.68     51.45 o 
  -1  20   6        8.05        0.98     70.50 o 
   0  20   6        7.04       34.73     48.96 o 
   1  20   6        8.73       29.92     61.35 o 
   2  20   6       37.29       69.82     47.27 o 
   3  20   6      115.31      150.28     52.43 o 
   4  20   6        0.81       25.37     52.91 o 
  -6  21   6      251.61      276.66     68.95 o 
  -5  21   6      360.74      419.37     72.61 o 
  -4  21   6      983.71      927.34    132.68 o 
  -3  21   6      745.24      832.55     83.31 o 
  -2  21   6     2108.13     2152.25    111.46 o 
  -1  21   6     1388.22     1367.28     94.72 o 
   0  21   6     1221.49     1314.18     95.29 o 
   1  21   6      708.25      637.73     78.50 o 
   2  21   6      516.88      546.05     65.66 o 
   3  21   6      205.59      316.16     61.39 o 
   4  21   6      268.22      314.90     66.57 o 
  -6  22   6      277.54      273.73     70.11 o 
  -5  22   6       82.74      109.46     58.19 o 
  -4  22   6        0.25      -93.80     57.57 o 
  -3  22   6       12.96        8.84     42.32 o 
  -2  22   6      133.64      144.51     62.67 o 
  -1  22   6       70.79       62.39     52.31 o 
   0  22   6      776.43      773.41     80.28 o 
   1  22   6      380.24      241.33     86.13 o 
   2  22   6     1214.37     1470.88    106.00 o 
   3  22   6      745.50      906.21     81.42 o 
  -5  23   6     1249.53     1315.00    105.81 o 
  -4  23   6     2547.33     2551.88    128.57 o 
  -3  23   6     2785.14     2531.39    110.89 o 
  -2  23   6     3769.14     4062.68    152.20 o 
  -1  23   6     2869.33     2670.71    168.39 o 
   0  23   6     3930.25     3976.80    227.84 o 
   1  23   6     2068.93     2090.21    153.91 o 
   2  23   6      987.59      993.63    125.67 o 
   3  23   6      892.54     1162.29    104.22 o 
  -5  24   6        0.19       -4.58     71.21 o 
  -4  24   6       72.18        5.50     73.53 o 
  -3  24   6        0.63      -33.51     51.82 o 
  -2  24   6       13.76       50.63     60.66 o 
  -1  24   6      134.26       82.98     57.16 o 
   0  24   6      121.95      160.97     78.22 o 
   1  24   6      197.07      134.72     81.99 o 
   2  24   6      153.18      304.71     92.35 o 
  -4  25   6      326.98      264.45     71.95 o 
  -3  25   6      293.87      305.17     71.00 o 
  -2  25   6      160.48      171.52     61.18 o 
  -1  25   6      135.69       82.48     61.13 o 
   0  25   6      124.06      138.68     96.67 o 
   1  25   6      150.80      187.01     96.49 o 
   2  25   6       68.42       61.46    133.93 o 
  -3  26   6        6.73       23.35     58.73 o 
  -2  26   6        7.83       71.94     55.80 o 
  -1  26   6      134.29      186.43     86.35 o 
   0  26   6      281.18      243.53    138.07 o 
   1  26   6      342.84      207.99    135.91 o 
  -9   1   7       81.99      225.58     48.71 o 
  -8   1   7      529.69      570.18     63.79 o 
  -7   1   7      466.82      599.37     50.56 o 
  -6   1   7     2806.16     2617.70    129.90 o 
  -5   1   7     1244.31     1226.25     93.95 o 
  -4   1   7     3004.72     2985.55     63.60 o 
  -3   1   7     3464.39     3336.89     57.39 o 
  -2   1   7     4619.81     4654.81     67.10 o 
  -1   1   7     6453.92     6496.68     80.74 o 
   0   1   7     5122.66     5083.50     74.34 o 
   1   1   7     5182.13     4935.46     92.35 o 
   2   1   7     1800.28     1752.15     67.36 o 
   3   1   7     1064.47     1052.85     59.39 o 
   4   1   7      848.33      790.12     57.34 o 
   5   1   7      190.46      167.61     41.38 o 
   6   1   7      186.41      274.30     50.24 o 
   7   1   7       93.02      279.50     44.91 o 
  -9   2   7      179.79      247.66     50.97 o 
  -8   2   7        3.94       47.40     37.18 o 
  -7   2   7      289.57      373.24     52.61 o 
  -6   2   7        1.54       43.51     27.41 o 
  -5   2   7        1.33       15.61     22.14 o 
  -4   2   7      465.56      529.16     33.47 o 
  -3   2   7     1510.63     1508.11     41.96 o 
  -2   2   7     3167.83     3114.67     70.77 o 
  -1   2   7     5610.10     5397.73     79.96 o 
   0   2   7     8311.35     8017.16    107.22 o 
   1   2   7     9230.46     9039.02    132.85 o 
   2   2   7    10304.31     9603.02    157.37 o 
   3   2   7     7186.21     6758.42    138.09 o 
   4   2   7     6733.11     6064.68    153.63 o 
   5   2   7     2973.19     3038.71    192.08 o 
   6   2   7     1553.03     1559.11     82.39 o 
   7   2   7      907.05      960.73     72.72 o 
  -9   3   7      595.24      699.29     72.30 o 
  -8   3   7      356.47      474.97     50.36 o 
  -7   3   7     3430.65     3230.30     96.29 o 
  -6   3   7     1712.94     1635.41     68.53 o 
  -5   3   7     5559.61     5580.13     89.24 o 
  -4   3   7     9041.90     8857.94    112.46 o 
  -3   3   7     5320.72     5315.46     76.97 o 
  -2   3   7     8842.07     9013.73    115.64 o 
  -1   3   7     5461.42     5438.15     80.42 o 
   0   3   7     6460.38     6284.37     96.98 o 
   1   3   7     3075.66     2888.13     67.82 o 
   2   3   7     4449.53     4124.15     83.99 o 
   3   3   7     1344.70     1162.72     62.01 o 
   4   3   7      328.17      351.21     44.66 o 
   5   3   7      303.68      358.00     48.63 o 
   6   3   7       14.72       68.65     45.23 o 
   7   3   7        3.22      146.12     42.03 o 
  -9   4   7        0.01       79.11     41.35 o 
  -8   4   7       82.26      181.73     40.86 o 
  -7   4   7      131.67      201.03     39.72 o 
  -6   4   7        3.16        3.71     28.57 o 
  -5   4   7      544.82      608.95     42.48 o 
  -4   4   7     1097.07     1226.76     48.55 o 
  -3   4   7       10.43      -14.58     19.06 o 
  -2   4   7     1789.50     1932.12     50.91 o 
  -1   4   7       70.31       45.88     25.09 o 
   0   4   7      218.30      218.53     30.15 o 
   1   4   7     1881.01     1923.04     58.61 o 
   2   4   7       41.41       32.86     28.06 o 
   3   4   7     1069.26     1063.35     59.15 o 
   4   4   7       61.76       75.87     38.02 o 
   5   4   7       58.61       53.34     34.87 o 
   6   4   7       26.09      117.01     38.23 o 
   7   4   7       30.55      140.78     38.56 o 
  -9   5   7        4.16       29.99     47.29 o 
  -8   5   7      234.54      272.39     46.45 o 
  -7   5   7      190.80      206.40     39.58 o 
  -6   5   7       77.93       71.02     28.41 o 
  -5   5   7     1313.47     1359.83     61.32 o 
  -4   5   7     1056.12      939.14     47.35 o 
  -3   5   7     2248.71     2208.60     60.90 o 
  -2   5   7     1976.48     2014.56     52.32 o 
  -1   5   7      347.23      344.16     31.03 o 
   0   5   7     1613.87     1629.05     53.51 o 
   1   5   7       73.17       81.87     26.16 o 
   2   5   7     1750.59     1692.28     58.81 o 
   3   5   7        0.60      -10.07     27.83 o 
   4   5   7      442.74      389.61     53.63 o 
   5   5   7       40.23       69.74     35.41 o 
   6   5   7       23.14      101.46     40.02 o 
   7   5   7       13.27      160.84     86.50 o 
  -9   6   7      200.31      280.16     54.00 o 
  -8   6   7        2.12       45.66     37.39 o 
  -7   6   7      150.80      190.41     38.44 o 
  -6   6   7        0.23      -13.75     27.77 o 
  -5   6   7       11.18       12.84     26.95 o 
  -4   6   7      473.82      569.79     45.77 o 
  -3   6   7       97.24       87.99     27.71 o 
  -2   6   7     2878.25     3048.17     68.46 o 
  -1   6   7     3484.12     3398.40     76.28 o 
   0   6   7     3210.06     3212.13     64.20 o 
   1   6   7     7408.00     7284.67    110.43 o 
   2   6   7     2856.45     2599.90     70.11 o 
   3   6   7     2200.19     2302.22     68.57 o 
   4   6   7     1633.61     1711.30     75.60 o 
   5   6   7      512.69      526.37     54.71 o 
   6   6   7      349.88      512.05     54.66 o 
  -9   7   7      356.47      380.77     81.41 o 
  -8   7   7      986.53     1041.07     70.52 o 
  -7   7   7     1852.60     1901.31     79.47 o 
  -6   7   7     3927.13     3840.76    114.83 o 
  -5   7   7     3619.06     3485.37     90.51 o 
  -4   7   7     8111.62     8040.45    137.34 o 
  -3   7   7     6505.13     6422.84    110.90 o 
  -2   7   7    10104.43     9956.19    145.67 o 
  -1   7   7     8754.65     8724.54    123.45 o 
   0   7   7     6739.93     6794.52     95.18 o 
   1   7   7     4021.97     3858.38     80.25 o 
   2   7   7     2019.09     2008.02     76.81 o 
   3   7   7      623.79      655.34     45.06 o 
   4   7   7      343.49      264.93     43.41 o 
   5   7   7      219.47      171.23     40.73 o 
   6   7   7        6.82       72.66     35.97 o 
  -9   8   7       18.18       57.64     48.64 o 
  -8   8   7       15.42       58.19     39.47 o 
  -7   8   7       27.41       13.88     27.24 o 
  -6   8   7       17.91       -2.09     29.21 o 
  -5   8   7       14.26       96.07     31.84 o 
  -4   8   7      199.32      272.49     45.15 o 
  -3   8   7     1000.75     1098.34     53.26 o 
  -2   8   7      878.58      988.84     49.88 o 
  -1   8   7     2265.81     2216.51     57.67 o 
   0   8   7     1902.65     1917.09     53.12 o 
   1   8   7     2227.38     2020.86     62.87 o 
   2   8   7     1604.40     1602.81     59.90 o 
   3   8   7     2151.44     1950.16     65.67 o 
   4   8   7     1361.43     1458.24     73.10 o 
   5   8   7      765.38      798.62     80.64 o 
   6   8   7      585.07      598.98     92.99 o 
  -9   9   7        8.86      117.58     62.23 o 
  -8   9   7       58.70       87.12     49.84 o 
  -7   9   7       43.87       30.30     38.95 o 
  -6   9   7       43.99      104.34     40.06 o 
  -5   9   7       47.99       42.59     34.71 o 
  -4   9   7        0.10       13.48     37.27 o 
  -3   9   7        8.49       42.06     37.05 o 
  -2   9   7        0.05      -34.34     23.30 o 
  -1   9   7       12.20       43.78     21.54 o 
   0   9   7       27.19       13.32     22.55 o 
   1   9   7       72.11       70.62     26.71 o 
   2   9   7      227.57      194.21     32.70 o 
   3   9   7       60.24       39.57     25.93 o 
   4   9   7      121.61      141.34     35.96 o 
   5   9   7        2.52       57.71     33.36 o 
   6   9   7        8.34       50.31     46.40 o 
  -9  10   7       11.64       58.12     43.87 o 
  -8  10   7        9.78       55.93     46.19 o 
  -7  10   7       96.78      134.70     54.36 o 
  -6  10   7       14.18       61.43     37.05 o 
  -5  10   7       50.29       49.87     44.04 o 
  -4  10   7      269.64      212.70     43.20 o 
  -3  10   7      959.32      982.71     64.08 o 
  -2  10   7     1722.37     1754.05     63.66 o 
  -1  10   7     1577.89     1520.27     46.66 o 
   0  10   7     2938.80     2937.70     64.22 o 
   1  10   7      544.84      594.29     41.67 o 
   2  10   7     1293.62     1362.70     56.30 o 
   3  10   7      651.65      692.25     45.15 o 
   4  10   7      554.98      542.97     44.72 o 
   5  10   7      355.38      516.27     51.67 o 
   6  10   7      250.07      288.86     51.94 o 
  -8  11   7      223.19      242.99     56.55 o 
  -7  11   7      992.58     1055.26     86.75 o 
  -6  11   7     1585.01     1604.28     96.66 o 
  -5  11   7     3093.30     3100.54    103.39 o 
  -4  11   7     5358.23     5215.00    127.80 o 
  -3  11   7     8484.23     8551.25    185.84 o 
  -2  11   7     6256.91     6403.86    156.18 o 
  -1  11   7     9809.45     9711.62    135.14 o 
   0  11   7     3104.17     3103.01     79.66 o 
   1  11   7     5050.75     4869.79    118.56 o 
   2  11   7     1952.52     1936.15     60.33 o 
   3  11   7     1011.73      958.84     51.08 o 
   4  11   7     1075.97     1132.26     57.19 o 
   5  11   7       73.20      117.65     36.98 o 
   6  11   7      134.64      134.82     40.56 o 
  -8  12   7       94.31      117.95     55.79 o 
  -7  12   7        3.74       59.63     46.79 o 
  -6  12   7      455.27      519.85     58.47 o 
  -5  12   7      196.12      139.85     43.51 o 
  -4  12   7       18.19       50.56     35.14 o 
  -3  12   7       59.00       98.25     43.51 o 
  -2  12   7     1232.38     1215.23    103.03 o 
  -1  12   7     1851.33     2042.39     68.93 o 
   0  12   7     2607.37     2533.41     76.27 o 
   1  12   7     5595.88     5463.33     99.11 o 
   2  12   7     2941.42     2812.86     71.08 o 
   3  12   7     2081.86     2161.08     79.96 o 
   4  12   7     1981.21     2047.59     86.50 o 
   5  12   7      662.66      626.32     57.52 o 
   6  12   7      740.66      804.76     82.78 o 
  -8  13   7      110.68      104.73     53.64 o 
  -7  13   7      303.21      279.21    104.39 o 
  -6  13   7      141.02       88.97     44.43 o 
  -5  13   7      510.60      468.08     57.20 o 
  -4  13   7      662.71      601.21     78.73 o 
  -3  13   7      943.70      895.66     61.93 o 
  -2  13   7      403.60      456.85     48.72 o 
  -1  13   7     1358.24     1451.97     59.61 o 
   0  13   7       81.30       76.31     25.03 o 
   1  13   7      348.93      333.88     40.63 o 
   2  13   7       58.48       72.98     27.28 o 
   3  13   7      218.22      258.21     37.16 o 
   4  13   7        0.36       -9.19     29.02 o 
   5  13   7      378.99      479.29     58.36 o 
   6  13   7        6.32       99.86     40.02 o 
  -8  14   7        2.33       19.93     50.02 o 
  -7  14   7      291.18      247.85     62.91 o 
  -6  14   7       84.28      149.03     55.57 o 
  -5  14   7     1061.85     1161.81     86.85 o 
  -4  14   7      594.20      631.42     90.02 o 
  -3  14   7      197.71      180.90     41.37 o 
  -2  14   7      866.30      927.45     61.57 o 
  -1  14   7       66.76       93.68     44.98 o 
   0  14   7      662.03      781.58     49.62 o 
   1  14   7      713.30      659.81     46.13 o 
   2  14   7      412.05      449.08     57.23 o 
   3  14   7      512.95      533.95     44.87 o 
   4  14   7      114.46      116.39     35.80 o 
   5  14   7      155.68      100.00     44.65 o 
  -8  15   7      548.65      485.47     75.21 o 
  -7  15   7     1094.97     1135.89    123.55 o 
  -6  15   7     1972.01     1911.09    110.60 o 
  -5  15   7     1782.41     1656.92    142.63 o 
  -4  15   7     4763.98     4608.38    231.30 o 
  -3  15   7     3294.79     3212.43    103.72 o 
  -2  15   7     3205.39     3185.15    100.77 o 
  -1  15   7     5597.42     5353.09    151.19 o 
   0  15   7     1473.15     1591.18     65.72 o 
   1  15   7     2981.22     2846.38     76.72 o 
   2  15   7     1121.69     1261.06     60.85 o 
   3  15   7      606.22      632.81     51.89 o 
   4  15   7      255.10      219.38     41.83 o 
   5  15   7       80.36      113.32     41.87 o 
  -7  16   7       46.98       27.81     50.94 o 
  -6  16   7      474.96      429.25     71.87 o 
  -5  16   7        3.66       39.96     47.08 o 
  -4  16   7        8.18        6.64     69.18 o 
  -3  16   7      392.53      470.50     54.05 o 
  -2  16   7     1568.26     1670.22     78.91 o 
  -1  16   7     1874.26     1985.55    100.74 o 
   0  16   7     3311.46     3377.43    123.12 o 
   1  16   7     2320.98     2260.62    102.01 o 
   2  16   7     3033.00     2811.11     82.05 o 
   3  16   7     2065.29     2098.46     98.22 o 
   4  16   7     2024.15     2018.10    101.64 o 
   5  16   7     1026.18     1291.13    105.04 o 
  -7  17   7      569.35      451.82     75.75 o 
  -6  17   7      660.39      594.77     79.94 o 
  -5  17   7     1227.08     1426.21    171.73 o 
  -4  17   7     1116.73     1181.87     96.65 o 
  -3  17   7     1830.07     1986.81    103.09 o 
  -2  17   7     1770.29     1801.23    101.33 o 
  -1  17   7     1441.54     1543.17     95.56 o 
   0  17   7     1185.33     1315.93     88.94 o 
   1  17   7      825.02      863.29     58.30 o 
   2  17   7      416.08      449.39     46.08 o 
   3  17   7      205.07      208.73     41.78 o 
   4  17   7      250.90      240.22     51.71 o 
   5  17   7       42.28      116.42     45.58 o 
  -7  18   7       10.70       89.62     55.43 o 
  -6  18   7       92.04      123.29     59.60 o 
  -5  18   7       58.86      127.13     55.38 o 
  -4  18   7      201.06      154.61     55.64 o 
  -3  18   7      353.14      322.14     54.81 o 
  -2  18   7      125.10       29.83     46.14 o 
  -1  18   7      161.94      189.59     58.44 o 
   0  18   7        4.85       32.32     45.26 o 
   1  18   7        0.85        2.55     28.20 o 
   2  18   7        1.15       12.75     30.96 o 
   3  18   7        7.51      -58.97     58.81 o 
   4  18   7        5.86       52.14     44.14 o 
  -7  19   7      873.46      759.65     87.80 o 
  -6  19   7     1374.23     1229.35    103.35 o 
  -5  19   7     1711.08     1838.99    114.72 o 
  -4  19   7     1065.34     1048.85     89.33 o 
  -3  19   7     1751.34     1810.78    108.99 o 
  -2  19   7     1375.58     1447.88     95.42 o 
  -1  19   7     1190.34     1410.70     95.56 o 
   0  19   7     1557.13     1537.22    133.20 o 
   1  19   7      862.82      987.79     84.30 o 
   2  19   7      446.66      439.00     47.94 o 
   3  19   7      155.86      188.25     47.10 o 
   4  19   7       81.12      170.40     48.18 o 
  -6  20   7       14.17       15.26    112.97 o 
  -5  20   7      155.57      218.87     62.52 o 
  -4  20   7      376.21      264.22     89.39 o 
  -3  20   7      710.87      708.95     81.12 o 
  -2  20   7      793.97      694.09     77.95 o 
  -1  20   7     1950.13     2005.46    112.06 o 
   0  20   7     1851.03     1921.42    109.95 o 
   1  20   7     3928.35     3692.38    141.35 o 
   2  20   7     2479.96     2429.33     93.02 o 
   3  20   7     2911.70     2786.78    100.80 o 
   4  20   7     1555.01     1613.42    104.98 o 
  -6  21   7      490.71      533.20     78.80 o 
  -5  21   7     1261.72     1261.30    103.98 o 
  -4  21   7     1789.51     1729.80    137.19 o 
  -3  21   7     1911.86     1957.66    181.33 o 
  -2  21   7     1892.82     1928.21    112.93 o 
  -1  21   7     2277.25     2619.00    194.36 o 
   0  21   7     1981.13     2248.96    118.02 o 
   1  21   7     1249.71     1234.01    131.36 o 
   2  21   7     2052.71     2070.65    121.26 o 
   3  21   7      545.42      561.01     63.65 o 
  -5  22   7        4.00        0.23     72.42 o 
  -4  22   7        4.15       41.88     95.88 o 
  -3  22   7        1.77      -30.23     51.37 o 
  -2  22   7       50.31       32.46     51.21 o 
  -1  22   7       12.91       14.82     49.95 o 
   0  22   7       17.73       40.85     53.96 o 
   1  22   7       27.39       18.22     68.80 o 
   2  22   7      173.65      305.71     90.59 o 
   3  22   7       26.97       43.84     43.43 o 
  -5  23   7      501.15      532.14    100.79 o 
  -4  23   7      330.71      285.94     87.09 o 
  -3  23   7      705.09      655.30     84.87 o 
  -2  23   7      546.68      503.33     76.69 o 
  -1  23   7      404.23      491.49     78.58 o 
   0  23   7      334.80      358.56     70.64 o 
   1  23   7      249.24      340.02     99.87 o 
   2  23   7      170.22      209.29     96.67 o 
  -4  24   7      343.63      462.36     96.25 o 
  -3  24   7      797.97      891.63    137.77 o 
  -2  24   7     1074.63     1066.94     99.07 o 
  -1  24   7     1513.04     1603.88    112.50 o 
   0  24   7     1210.04     1311.32    140.62 o 
   1  24   7     1522.70     1287.68    192.94 o 
   2  24   7     1541.74     1340.88    205.02 o 
  -3  25   7     1760.36     1651.23    119.67 o 
  -2  25   7     1564.68     1820.49    120.62 o 
  -1  25   7     2347.06     2686.45    133.52 o 
   0  25   7     1600.38     1714.11    151.89 o 
   1  25   7     1167.54     1115.32    185.76 o 
  -1  26   7      199.85      413.41    143.68 o 
  -9   0   8      177.53      245.25     71.85 o 
  -8   0   8      401.85      613.49     91.94 o 
  -7   0   8      334.05      428.80     78.40 o 
  -6   0   8      828.04      836.50     68.42 o 
  -5   0   8     2265.55     2202.82    124.19 o 
  -4   0   8     3578.51     3501.94    126.34 o 
  -3   0   8     4613.14     4533.10    122.60 o 
  -2   0   8     4972.72     4903.97    109.80 o 
  -1   0   8     3251.51     3206.92    153.47 o 
   0   0   8     2365.90     2276.60    115.42 o 
   1   0   8     1673.10     1565.85    162.52 o 
   2   0   8     1956.52     1909.55    129.26 o 
   3   0   8     1268.47     1369.77    176.76 o 
   4   0   8      986.58      928.44    101.48 o 
   5   0   8      728.27      867.68    102.88 o 
   6   0   8      299.43      285.34     75.38 o 
  -9   1   8      136.31      270.88     50.30 o 
  -8   1   8      571.03      627.65     64.30 o 
  -7   1   8      889.21      794.61     96.72 o 
  -6   1   8     1338.81     1515.01     67.97 o 
  -5   1   8     2816.33     2711.00     71.61 o 
  -4   1   8     3011.65     2979.49     95.55 o 
  -3   1   8     3065.70     3137.65     60.68 o 
  -2   1   8     2456.29     2599.11     56.23 o 
  -1   1   8     1126.01     1282.49     60.95 o 
   0   1   8      608.55      709.68     54.62 o 
   1   1   8      269.14      190.58     43.97 o 
   2   1   8      106.25      138.70     40.42 o 
   3   1   8       18.79      -12.13     32.91 o 
   4   1   8       36.82      105.28     39.52 o 
   5   1   8       14.31      104.72     39.32 o 
   6   1   8        4.77      140.19     41.95 o 
  -9   2   8        3.75      121.37     49.18 o 
  -8   2   8       10.21       62.62     36.24 o 
  -7   2   8        0.17       38.37     25.27 o 
  -6   2   8        0.56       -2.24     28.28 o 
  -5   2   8       28.99       54.67     27.36 o 
  -4   2   8       60.18      110.75     34.84 o 
  -3   2   8      631.59      739.38     38.12 o 
  -2   2   8      322.62      380.42     31.44 o 
  -1   2   8      676.40      772.21     38.02 o 
   0   2   8     1403.94     1438.00     69.62 o 
   1   2   8      236.26      210.44     36.58 o 
   2   2   8      211.66      298.16     46.08 o 
   3   2   8      188.53      160.90     39.47 o 
   4   2   8      136.56      149.54     45.23 o 
   5   2   8      134.77      205.99     42.65 o 
   6   2   8      156.49      375.52     77.78 o 
  -9   3   8      321.72      489.94     60.60 o 
  -8   3   8      166.32      231.76     71.53 o 
  -7   3   8      520.12      506.45     50.89 o 
  -6   3   8      583.89      552.43     49.48 o 
  -5   3   8      414.22      478.31     37.92 o 
  -4   3   8     1002.06     1103.15     45.85 o 
  -3   3   8     1210.36     1201.86     50.58 o 
  -2   3   8      363.01      406.45     32.98 o 
  -1   3   8     1885.50     1787.12     53.84 o 
   0   3   8       12.41      -45.52     38.26 o 
   1   3   8      516.44      508.52     50.54 o 
   2   3   8       43.96       73.43     34.75 o 
   3   3   8       57.79       60.78     33.93 o 
   4   3   8       34.03       77.51     43.17 o 
   5   3   8        2.36       65.89     35.77 o 
   6   3   8        1.90       29.30     70.56 o 
  -9   4   8      483.64      348.35     59.22 o 
  -8   4   8       15.21       52.44     34.32 o 
  -7   4   8     1432.17     1258.43     70.41 o 
  -6   4   8     1043.26     1198.26     64.61 o 
  -5   4   8     2680.34     2660.44     73.29 o 
  -4   4   8     2097.61     2098.46     64.14 o 
  -3   4   8     5072.71     5192.10    104.56 o 
  -2   4   8     5746.39     5698.89     95.22 o 
  -1   4   8     6105.27     6267.33    112.43 o 
   0   4   8     7441.86     7366.36    122.96 o 
   1   4   8     5962.90     5488.30     98.64 o 
   2   4   8     2300.54     2399.51    104.30 o 
   3   4   8     3761.98     3748.35    101.95 o 
   4   4   8     1355.25     1394.54     75.16 o 
   5   4   8      819.60      816.79     65.39 o 
   6   4   8     1379.69     1494.30     84.54 o 
  -9   5   8      121.59      295.70     76.33 o 
  -8   5   8     1026.38     1117.29     71.81 o 
  -7   5   8     1220.30     1431.22     74.01 o 
  -6   5   8     2056.93     1909.76     77.96 o 
  -5   5   8     6551.47     6092.18    120.53 o 
  -4   5   8     3060.92     2793.46     71.30 o 
  -3   5   8     6064.11     5999.93    102.09 o 
  -2   5   8     4044.50     4056.63     80.22 o 
  -1   5   8     2909.83     2829.10     77.51 o 
   0   5   8     1666.91     1763.51    100.62 o 
   1   5   8     1958.21     1947.04     62.67 o 
   2   5   8      277.05      241.49     43.17 o 
   3   5   8       56.38       67.82     35.01 o 
   4   5   8       79.91       44.77     34.68 o 
   5   5   8       91.99      158.67     45.06 o 
   6   5   8       21.18      179.91     43.74 o 
  -9   6   8       81.31       65.14     76.86 o 
  -8   6   8       42.59      110.55     45.32 o 
  -7   6   8       91.17      109.89     36.42 o 
  -6   6   8       11.18      -21.09     25.58 o 
  -5   6   8      385.56      427.93     43.62 o 
  -4   6   8      428.02      510.75     68.54 o 
  -3   6   8     1948.91     1985.36     63.92 o 
  -2   6   8     1781.92     1901.26     70.36 o 
  -1   6   8     1056.51     1060.58     48.29 o 
   0   6   8     2528.56     2360.34     68.38 o 
   1   6   8      372.16      334.73     37.58 o 
   2   6   8     2668.27     2463.75     70.48 o 
   3   6   8      578.61      622.01     53.98 o 
   4   6   8      713.74      709.15     59.31 o 
   5   6   8      642.31      624.93     61.09 o 
   6   6   8        3.95      123.85     38.80 o 
  -9   7   8        9.62       42.15     42.27 o 
  -8   7   8       22.24        8.66     37.96 o 
  -7   7   8        9.90       35.51     34.61 o 
  -6   7   8      178.74      231.18     41.01 o 
  -5   7   8      245.08      240.35     44.96 o 
  -4   7   8      134.03      125.58     35.56 o 
  -3   7   8      196.92      229.24     39.62 o 
  -2   7   8      389.05      417.56     45.83 o 
  -1   7   8      434.06      468.03     41.24 o 
   0   7   8      191.52      155.04     29.49 o 
   1   7   8      630.95      617.67     44.09 o 
   2   7   8        0.05       21.56     29.81 o 
   3   7   8        1.00       47.58     34.48 o 
   4   7   8        8.47       46.16     33.86 o 
   5   7   8       22.45      101.72     39.79 o 
   6   7   8        7.43      106.81     39.70 o 
  -9   8   8        4.50       -4.52     57.05 o 
  -8   8   8      107.76       45.43     51.20 o 
  -7   8   8      138.89      131.00     39.20 o 
  -6   8   8      686.44      758.86     65.12 o 
  -5   8   8     1649.97     1616.04     71.18 o 
  -4   8   8     2368.98     2478.83     90.34 o 
  -3   8   8     3703.96     3640.15    108.50 o 
  -2   8   8     4860.12     4656.02    112.25 o 
  -1   8   8     4785.29     4760.29     98.66 o 
   0   8   8     7170.18     6732.42    100.48 o 
   1   8   8     5785.73     5378.94    107.39 o 
   2   8   8     5964.09     5706.88    107.01 o 
   3   8   8     4059.67     3748.04    116.39 o 
   4   8   8     1935.15     1999.47     85.96 o 
   5   8   8     1106.50     1173.60     76.01 o 
   6   8   8      287.19      385.51     86.99 o 
  -8   9   8     1418.33     1759.11     98.92 o 
  -7   9   8     1897.07     1923.96    109.95 o 
  -6   9   8     2160.84     2006.62     89.75 o 
  -5   9   8     2159.94     2129.06     88.24 o 
  -4   9   8     3914.48     3812.53    117.41 o 
  -3   9   8     3722.80     3748.92    110.80 o 
  -2   9   8     4230.91     4385.81     97.94 o 
  -1   9   8     3982.16     3930.88     73.88 o 
   0   9   8     1877.95     1978.04     57.84 o 
   1   9   8      893.19      964.03     49.56 o 
   2   9   8      249.81      223.93     36.20 o 
   3   9   8      105.11       93.42     37.08 o 
   4   9   8       16.68       68.38     36.68 o 
   5   9   8        1.60       56.46     36.46 o 
   6   9   8        2.71      132.62     34.92 o 
  -8  10   8      174.79      224.81     60.45 o 
  -7  10   8      239.29      306.44     54.20 o 
  -6  10   8      943.80      916.82     70.38 o 
  -5  10   8      930.68     1051.11     70.08 o 
  -4  10   8     1288.85     1318.57    100.62 o 
  -3  10   8     1649.79     1804.24     92.38 o 
  -2  10   8     2062.59     2046.13     71.05 o 
  -1  10   8     2359.94     2443.30     76.33 o 
   0  10   8     2576.83     2628.43     68.72 o 
   1  10   8     2398.03     2329.71     68.00 o 
   2  10   8     1180.27     1264.27     58.80 o 
   3  10   8     1285.94     1271.53     62.11 o 
   4  10   8      450.48      461.09     54.05 o 
   5  10   8      315.22      421.07     65.38 o 
  -8  11   8        9.20       -8.81     46.20 o 
  -7  11   8        7.57       24.42     40.09 o 
  -6  11   8       18.90        9.60     38.86 o 
  -5  11   8      240.52      205.24     46.56 o 
  -4  11   8        9.57       20.33     37.18 o 
  -3  11   8        2.89      -51.17     37.60 o 
  -2  11   8      144.25       94.28     48.84 o 
  -1  11   8       83.49       84.67     30.68 o 
   0  11   8       97.68      165.57     30.49 o 
   1  11   8       43.50       49.23     28.72 o 
   2  11   8        0.10        6.80     28.05 o 
   3  11   8       28.94      102.45     32.55 o 
   4  11   8        2.17       71.65     38.27 o 
   5  11   8       74.94      134.51     41.76 o 
  -8  12   8       34.20       60.47     69.41 o 
  -7  12   8        0.73       63.17     45.31 o 
  -6  12   8      111.23       76.43     45.65 o 
  -5  12   8      386.95      390.29     54.08 o 
  -4  12   8      355.02      451.89     61.33 o 
  -3  12   8     1656.69     1690.95     91.73 o 
  -2  12   8      827.71      914.37     65.88 o 
  -1  12   8     3418.78     3403.01     87.87 o 
   0  12   8     1530.19     1530.46     62.91 o 
   1  12   8     2269.74     2096.53     92.29 o 
   2  12   8     1594.54     1593.06     64.18 o 
   3  12   8      778.57      816.49     55.12 o 
   4  12   8      652.55      647.29     60.11 o 
   5  12   8      285.10      347.85     59.12 o 
  -8  13   8      646.36      509.95     94.38 o 
  -7  13   8     1549.68     1662.80    109.25 o 
  -6  13   8     1139.14     1286.87     83.28 o 
  -5  13   8     3777.20     3722.02    120.10 o 
  -4  13   8     2400.09     2513.88    127.60 o 
  -3  13   8     1306.09     1458.33     88.67 o 
  -2  13   8     4975.64     5066.19    175.78 o 
  -1  13   8      219.82      343.06     45.64 o 
   0  13   8     3294.40     3117.14    133.41 o 
   1  13   8      580.47      626.15     51.24 o 
   2  13   8      277.91      320.21     40.64 o 
   3  13   8      181.05      212.57     38.94 o 
   4  13   8       24.98       63.39     39.79 o 
   5  13   8        6.23       46.00     54.90 o 
  -8  14   8      664.61      631.03    114.13 o 
  -7  14   8      136.93       69.34     54.71 o 
  -6  14   8     2442.89     2222.51    102.63 o 
  -5  14   8     1139.12     1112.73     87.42 o 
  -4  14   8     2309.18     2313.97    109.82 o 
  -3  14   8     3237.94     3206.04    105.95 o 
  -2  14   8     3166.38     3194.56    108.05 o 
  -1  14   8     3033.99     3169.72    120.96 o 
   0  14   8     4715.69     4603.05    120.29 o 
   1  14   8     3330.06     3329.26     93.55 o 
   2  14   8     2290.84     2143.31     72.81 o 
   3  14   8     2663.23     2733.33    107.21 o 
   4  14   8      895.33      960.98     70.48 o 
   5  14   8      688.41      617.73     72.82 o 
  -7  15   8       88.09       70.46     54.57 o 
  -6  15   8      438.32      482.25     73.74 o 
  -5  15   8       98.28      113.85     50.15 o 
  -4  15   8      879.13      869.76     83.04 o 
  -3  15   8      650.85      740.20     63.81 o 
  -2  15   8     1305.49     1347.84     90.49 o 
  -1  15   8     1029.63     1051.59     82.66 o 
   0  15   8      404.02      449.95     53.02 o 
   1  15   8       58.02       98.39     28.41 o 
   2  15   8       32.76       99.52     33.55 o 
   3  15   8       56.14      107.14     36.16 o 
   4  15   8       31.30       25.01     39.62 o 
   5  15   8       28.50       92.10     47.57 o 
  -7  16   8       64.21       53.18     49.65 o 
  -6  16   8        6.46        9.24     48.62 o 
  -5  16   8       22.08        4.32     60.78 o 
  -4  16   8       38.23       92.24     50.01 o 
  -3  16   8      240.49      234.09     56.44 o 
  -2  16   8      296.05      237.57     90.29 o 
  -1  16   8      355.14      413.93     65.43 o 
   0  16   8      478.62      485.57     67.89 o 
   1  16   8      193.35      191.54     36.13 o 
   2  16   8      124.13      164.42     36.40 o 
   3  16   8      149.58      124.37     37.46 o 
   4  16   8      118.34      221.91     45.41 o 
  -7  17   8      468.52      492.44     78.54 o 
  -6  17   8      830.61      923.95    134.85 o 
  -5  17   8     1220.20     1335.54    101.41 o 
  -4  17   8     2053.21     2050.04    108.67 o 
  -3  17   8     2136.84     2030.57     90.98 o 
  -2  17   8     2019.25     2039.05    108.34 o 
  -1  17   8     1453.39     1562.66     99.41 o 
   0  17   8      417.26      283.22     60.85 o 
   1  17   8      322.14      370.53     64.57 o 
   2  17   8       43.98      109.07     34.64 o 
   3  17   8       82.81      119.75     37.96 o 
   4  17   8       24.33       63.06     39.57 o 
  -7  18   8      225.22      237.07     64.42 o 
  -6  18   8      420.16      377.71     73.43 o 
  -5  18   8     1430.62     1385.13    106.82 o 
  -4  18   8     1587.35     1642.05    104.16 o 
  -3  18   8     2908.02     3089.70    130.30 o 
  -2  18   8     2948.82     3029.58    127.59 o 
  -1  18   8     3337.77     3058.86    129.10 o 
   0  18   8     2772.18     2765.16    166.16 o 
   1  18   8     2340.91     2395.81    119.16 o 
   2  18   8     2424.89     2396.75     82.43 o 
   3  18   8     1417.44     1331.28     72.39 o 
   4  18   8     1209.14     1227.61     74.14 o 
  -6  19   8      599.59      527.56     82.32 o 
  -5  19   8     1283.31     1202.59    100.51 o 
  -4  19   8     1065.87     1093.58     93.40 o 
  -3  19   8      882.18      853.87     84.96 o 
  -2  19   8      828.44      962.08     88.38 o 
  -1  19   8      439.00      457.29     71.95 o 
   0  19   8      361.64      269.94     65.22 o 
   1  19   8      344.58      365.40    112.90 o 
   2  19   8       56.18      115.94     37.25 o 
   3  19   8       43.65       77.36     39.57 o 
  -6  20   8      127.20      122.78     59.22 o 
  -5  20   8        0.19       14.23     53.84 o 
  -4  20   8        7.03      -18.47     89.76 o 
  -3  20   8        6.51       20.07     49.33 o 
  -2  20   8        0.47        5.21     45.65 o 
  -1  20   8        0.19       -7.33     49.48 o 
   0  20   8        7.20       30.26     60.71 o 
   1  20   8        9.59       60.13     57.84 o 
   2  20   8      108.04      214.98    100.94 o 
   3  20   8       10.29       52.13     38.74 o 
  -5  21   8      350.36      301.07     72.63 o 
  -4  21   8      753.38      695.48    105.02 o 
  -3  21   8      470.44      491.23     76.04 o 
  -2  21   8      250.67      251.12     68.85 o 
  -1  21   8      244.98      227.51     65.81 o 
   0  21   8      229.57      245.35     65.74 o 
   1  21   8       34.93       72.03     57.04 o 
   2  21   8      179.13      262.40    109.24 o 
  -5  22   8      139.01      112.56     77.02 o 
  -4  22   8      877.66      847.18    113.52 o 
  -3  22   8      603.77      579.04     83.32 o 
  -2  22   8     2001.69     1989.17    121.21 o 
  -1  22   8     1139.99     1207.93     99.80 o 
   0  22   8     1951.24     1895.09    170.44 o 
   1  22   8     1241.35     1276.68    193.05 o 
   2  22   8      523.99      606.88    117.59 o 
  -4  23   8     1275.38     1292.09    128.50 o 
  -3  23   8      935.11      786.92     91.31 o 
  -2  23   8     1157.25     1173.95    103.07 o 
  -1  23   8      586.72      568.98    113.88 o 
   0  23   8      115.81      177.61     77.26 o 
   1  23   8      432.01      467.20    102.51 o 
  -3  24   8      474.25      511.93    139.81 o 
  -2  24   8      371.51      394.98     76.18 o 
  -1  24   8      360.51      487.87     78.90 o 
   0  24   8      239.84      -34.40    116.68 o 
  -9   1   9      200.93      354.93     80.74 o 
  -8   1   9      681.25      748.49     71.71 o 
  -7   1   9      220.76      241.28     51.21 o 
  -6   1   9      716.44      788.34    111.22 o 
  -5   1   9     1397.92     1411.43     58.48 o 
  -4   1   9     1244.37     1235.40     61.26 o 
  -3   1   9     1641.78     1572.41     50.43 o 
  -2   1   9      857.42      948.22     41.66 o 
  -1   1   9      401.23      440.65     34.65 o 
   0   1   9       11.90       -9.07     39.44 o 
   1   1   9       39.71       23.95     37.75 o 
   2   1   9        3.21      -17.86     69.21 o 
   3   1   9       35.12       31.37     37.05 o 
   4   1   9        9.32       41.35     37.10 o 
   5   1   9      103.31      195.68     50.41 o 
   6   1   9      137.05      371.33     58.79 o 
  -9   2   9        0.73      112.47     42.66 o 
  -8   2   9      282.19      266.11     84.43 o 
  -7   2   9      433.08      553.42     62.69 o 
  -6   2   9     2368.33     2226.21     91.55 o 
  -5   2   9     3642.45     3368.99     83.29 o 
  -4   2   9     6777.52     6609.40    101.70 o 
  -3   2   9    11913.27    11810.49    142.58 o 
  -2   2   9    14026.15    13853.69    154.95 o 
  -1   2   9    17337.72    17296.63    175.81 o 
   0   2   9    17325.86    16433.38    240.46 o 
   1   2   9    11360.21    11056.67    194.29 o 
   2   2   9     8816.15     8173.88    169.74 o 
   3   2   9     4113.14     3962.73    122.50 o 
   4   2   9     1598.05     1630.05    172.64 o 
   5   2   9     1097.25      998.41    109.60 o 
   6   2   9      157.51      243.29    121.90 o 
  -9   3   9      464.85      566.57     69.54 o 
  -8   3   9      334.22      579.97    179.92 o 
  -7   3   9      839.52      942.36     65.29 o 
  -6   3   9     1509.98     1531.74     72.43 o 
  -5   3   9      726.39      745.54     47.19 o 
  -4   3   9     1702.50     1679.36     56.28 o 
  -3   3   9     1510.47     1536.57     59.66 o 
  -2   3   9     2366.88     2429.80     59.09 o 
  -1   3   9      719.53      877.43     46.83 o 
   0   3   9     1753.18     1818.79     84.32 o 
   1   3   9        0.52       21.57     35.59 o 
   2   3   9       18.52       27.63     46.15 o 
   3   3   9        0.31       79.46     39.89 o 
   4   3   9      271.06      356.25     55.50 o 
   5   3   9       15.59      110.84     45.70 o 
   6   3   9        1.71      223.54     39.58 o 
  -9   4   9      188.06      145.67     51.20 o 
  -8   4   9       31.12       36.90     36.72 o 
  -7   4   9      128.09      136.19     38.65 o 
  -6   4   9      156.02      156.53     37.17 o 
  -5   4   9       42.93       -1.67     30.50 o 
  -4   4   9      475.10      508.62     37.57 o 
  -3   4   9       85.17       60.31     40.05 o 
  -2   4   9      234.15      239.30     33.28 o 
  -1   4   9     2115.93     2123.74     75.43 o 
   0   4   9       41.61       75.49     40.47 o 
   1   4   9     1300.02     1408.85     62.36 o 
   2   4   9      172.28      190.22     45.27 o 
   3   4   9      208.13      131.82     41.51 o 
   4   4   9      283.11      316.01     50.23 o 
   5   4   9       21.38       97.53     54.80 o 
  -9   5   9       47.33      214.86     80.62 o 
  -8   5   9       50.69       84.23     36.15 o 
  -7   5   9      568.93      651.33     67.84 o 
  -6   5   9      247.47      242.18     42.33 o 
  -5   5   9      218.18      207.22     45.44 o 
  -4   5   9      239.93      216.05     33.48 o 
  -3   5   9       24.29       39.31     31.05 o 
  -2   5   9      533.44      575.04     50.84 o 
  -1   5   9      138.02      156.38     38.67 o 
   0   5   9     1119.73     1243.60     67.53 o 
   1   5   9      127.75      123.30     32.32 o 
   2   5   9       66.75       32.35     34.62 o 
   3   5   9       30.89       56.62     37.28 o 
   4   5   9       60.82      121.28     41.99 o 
   5   5   9       80.02      126.65     41.45 o 
  -9   6   9        0.58      -40.84     68.95 o 
  -8   6   9       95.55       93.87     38.27 o 
  -7   6   9      214.14      211.16     43.27 o 
  -6   6   9      611.63      547.04     53.95 o 
  -5   6   9      852.91      873.69     57.22 o 
  -4   6   9     3730.20     3843.40    113.40 o 
  -3   6   9     4006.33     4083.30     88.27 o 
  -2   6   9     5092.91     5215.62    131.07 o 
  -1   6   9     6778.58     6913.22    125.93 o 
   0   6   9     4284.58     4321.08    154.76 o 
   1   6   9     3306.48     3333.67     84.72 o 
   2   6   9     3836.77     3864.63    107.83 o 
   3   6   9     1926.07     1890.26     83.28 o 
   4   6   9     1311.85     1161.42     73.38 o 
   5   6   9      976.22     1058.88     75.21 o 
  -8   7   9      515.39      596.31     64.34 o 
  -7   7   9      458.65      497.30     55.08 o 
  -6   7   9     1769.32     1785.75     82.10 o 
  -5   7   9     1422.51     1301.55     66.57 o 
  -4   7   9     2450.61     2534.77     92.91 o 
  -3   7   9     1839.62     1845.92     71.26 o 
  -2   7   9     1250.97     1265.95     70.57 o 
  -1   7   9      588.48      628.68     46.25 o 
   0   7   9      153.54      183.99     32.10 o 
   1   7   9      188.98      215.10     40.18 o 
   2   7   9        3.57       -3.23     33.34 o 
   3   7   9       12.14       50.13     36.81 o 
   4   7   9      101.52      210.49     47.06 o 
   5   7   9      156.40      184.06     48.45 o 
  -8   8   9       45.06      124.98     48.04 o 
  -7   8   9      145.13      178.25     44.36 o 
  -6   8   9      980.91     1064.20     65.55 o 
  -5   8   9     1345.25     1383.31     77.39 o 
  -4   8   9     1765.19     1922.69     87.81 o 
  -3   8   9     3318.21     3342.47    106.43 o 
  -2   8   9     3027.67     2954.53     95.03 o 
  -1   8   9     3725.23     3541.15     91.65 o 
   0   8   9     4315.14     4142.04     81.10 o 
   1   8   9     3342.08     3239.81     82.86 o 
   2   8   9     2354.13     2255.72     83.47 o 
   3   8   9     1198.18     1108.16     71.24 o 
   4   8   9      690.19      701.74     65.62 o 
   5   8   9      208.80      320.66     49.56 o 
  -8   9   9        7.82      108.43     43.63 o 
  -7   9   9       14.63       19.92     40.70 o 
  -6   9   9       20.25       39.18     37.79 o 
  -5   9   9        5.35       30.91     38.48 o 
  -4   9   9        6.63       54.96     39.55 o 
  -3   9   9        9.71      -67.96     33.98 o 
  -2   9   9       61.04       12.97     36.05 o 
  -1   9   9        2.67       51.19     30.30 o 
   0   9   9       84.39       37.83     33.06 o 
   1   9   9       23.57       28.32     29.00 o 
   2   9   9        3.77       16.42     29.93 o 
   3   9   9       14.74       82.08     38.78 o 
   4   9   9        0.03       51.52     40.39 o 
   5   9   9       12.81       96.06     52.06 o 
  -8  10   9       46.27      206.11     51.31 o 
  -7  10   9      125.80      181.44     61.18 o 
  -6  10   9      865.83      880.26     73.08 o 
  -5  10   9     1207.60     1126.01     75.61 o 
  -4  10   9     1388.52     1527.56     82.39 o 
  -3  10   9     2040.78     2124.07    101.52 o 
  -2  10   9     1704.67     1770.92     77.50 o 
  -1  10   9     1400.66     1513.65     66.15 o 
   0  10   9     2294.96     2442.04     70.82 o 
   1  10   9     1786.68     1806.78     66.39 o 
   2  10   9     1504.63     1579.47     67.30 o 
   3  10   9      936.70     1013.39     67.70 o 
   4  10   9      602.11      603.20     60.84 o 
   5  10   9      231.03      300.26     50.77 o 
  -8  11   9      789.22      568.30    119.66 o 
  -7  11   9      873.87      975.48     95.61 o 
  -6  11   9     1761.21     1581.02     90.53 o 
  -5  11   9     2153.61     2016.60     94.50 o 
  -4  11   9      938.46      958.69     71.68 o 
  -3  11   9     1860.99     1926.72     99.11 o 
  -2  11   9      281.57      316.67     56.45 o 
  -1  11   9      601.79      643.43     50.49 o 
   0  11   9      149.94      190.13     33.32 o 
   1  11   9        0.14       26.25     33.05 o 
   2  11   9        4.47       23.33     28.92 o 
   3  11   9      245.21      347.40     48.56 o 
   4  11   9       87.51      177.27     46.50 o 
   5  11   9      216.07      341.48     58.60 o 
  -8  12   9       54.25      124.15     63.65 o 
  -7  12   9      644.53      654.75     73.87 o 
  -6  12   9      189.58      298.08     54.45 o 
  -5  12   9     1301.54     1283.92     82.15 o 
  -4  12   9     3728.33     3436.58    129.91 o 
  -3  12   9     4511.87     4463.34    142.95 o 
  -2  12   9     5882.10     5542.28    135.25 o 
  -1  12   9     7061.25     6946.12    148.20 o 
   0  12   9     4426.42     4402.84    121.71 o 
   1  12   9     3529.25     3219.14     84.28 o 
   2  12   9     3323.76     3123.79     87.16 o 
   3  12   9     1956.90     1894.17     86.51 o 
   4  12   9     1146.35     1193.55     78.54 o 
   5  12   9      696.92      717.02     64.67 o 
  -8  13   9       13.28      102.61     65.71 o 
  -7  13   9      176.37      153.15     64.33 o 
  -6  13   9      144.48       60.02     47.17 o 
  -5  13   9      239.02      277.23     55.68 o 
  -4  13   9       52.97       43.33     48.09 o 
  -3  13   9      409.66      421.14     64.91 o 
  -2  13   9        3.89       73.81     39.60 o 
  -1  13   9      262.49      181.04     52.94 o 
   0  13   9       76.26      125.28     39.89 o 
   1  13   9      286.84      228.80     35.18 o 
   2  13   9        0.07       26.77     31.84 o 
   3  13   9      251.23      436.29     55.74 o 
   4  13   9      105.62      183.03     49.37 o 
  -7  14   9      564.96      454.14     75.36 o 
  -6  14   9      224.94      258.66     81.74 o 
  -5  14   9      162.30       54.47     64.71 o 
  -4  14   9     1117.77     1125.50     87.99 o 
  -3  14   9      317.74      306.34     59.37 o 
  -2  14   9     1663.98     1771.72     99.21 o 
  -1  14   9     1074.60     1025.12     84.63 o 
   0  14   9      600.76      630.31     64.79 o 
   1  14   9      641.76      904.00     62.89 o 
   2  14   9      230.15      237.83     47.21 o 
   3  14   9      316.94      393.49     54.31 o 
   4  14   9      173.34      242.08     53.86 o 
  -7  15   9      327.88      335.82     73.47 o 
  -6  15   9      883.27      891.29     91.02 o 
  -5  15   9      771.63      795.63     82.37 o 
  -4  15   9      378.58      402.75     65.14 o 
  -3  15   9     1885.82     1787.85    128.93 o 
  -2  15   9       54.09      170.85     75.24 o 
  -1  15   9      772.56      883.03     82.51 o 
   0  15   9      102.02      178.66     54.08 o 
   1  15   9        1.32       15.84     38.71 o 
   2  15   9        0.67        4.17     40.53 o 
   3  15   9       59.08       62.35     37.51 o 
   4  15   9       73.77      194.05     49.31 o 
  -7  16   9       98.28       70.58     74.17 o 
  -6  16   9      581.39      625.94     85.05 o 
  -5  16   9     1069.75     1229.70     98.14 o 
  -4  16   9     2210.80     2435.58    121.12 o 
  -3  16   9     3277.74     3332.23    163.78 o 
  -2  16   9     3464.27     3418.73    141.55 o 
  -1  16   9     4680.83     4646.65    154.90 o 
   0  16   9     5290.93     5046.30    161.90 o 
   1  16   9     3801.55     3659.40    150.35 o 
   2  16   9     3723.93     3545.32    101.56 o 
   3  16   9     1474.18     1431.78     74.15 o 
   4  16   9      850.98      845.13     80.78 o 
  -6  17   9      290.43      348.42    121.07 o 
  -5  17   9      575.98      647.27     81.40 o 
  -4  17   9      354.04      550.89     75.43 o 
  -3  17   9      418.79      421.72     71.00 o 
  -2  17   9      380.76      361.45     88.68 o 
  -1  17   9      176.18      265.22     64.14 o 
   0  17   9      119.81       79.64     56.50 o 
   1  17   9      101.89       85.35     42.28 o 
   2  17   9       21.05       64.94     38.06 o 
   3  17   9        3.21       75.78     38.11 o 
  -6  18   9       51.72      108.11     60.08 o 
  -5  18   9       43.69       68.28     58.33 o 
  -4  18   9        0.82       37.97     52.01 o 
  -3  18   9        3.30        7.48     69.08 o 
  -2  18   9       11.15       42.77     50.92 o 
  -1  18   9        1.51       41.86     51.60 o 
   0  18   9       15.11       67.99     51.85 o 
   1  18   9       24.97       -8.26     55.26 o 
   2  18   9        3.36       77.96     47.02 o 
   3  18   9        0.89       76.78     57.90 o 
  -6  19   9       93.86       50.62     59.09 o 
  -5  19   9      255.49      230.02     70.69 o 
  -4  19   9      429.15      597.84    126.44 o 
  -3  19   9      234.58      200.35     82.14 o 
  -2  19   9      596.02      672.18     84.85 o 
  -1  19   9      108.84      186.88     62.45 o 
   0  19   9       22.34       26.71     55.66 o 
   1  19   9       25.61       36.02     57.42 o 
   2  19   9        4.43      113.94     61.22 o 
  -5  20   9     1277.24     1308.29    108.97 o 
  -4  20   9     1819.23     2047.74    177.78 o 
  -3  20   9     3938.65     3999.80    155.72 o 
  -2  20   9     4420.38     4313.30    164.73 o 
  -1  20   9     5639.20     5790.22    186.59 o 
   0  20   9     4625.95     5040.13    181.34 o 
   1  20   9     3639.45     3571.07    152.27 o 
   2  20   9     2367.18     2560.34    193.34 o 
  -5  21   9      649.24      609.09    128.48 o 
  -4  21   9      461.32      423.88     97.43 o 
  -3  21   9      762.58      812.02     91.22 o 
  -2  21   9      564.87      586.19    103.45 o 
  -1  21   9      173.74       99.74     61.18 o 
   0  21   9      395.55      490.89     82.91 o 
   1  21   9       20.92       22.43     60.52 o 
  -4  22   9      108.80      116.92     82.52 o 
  -3  22   9       65.82       34.04     59.33 o 
  -2  22   9      140.72       82.16     61.61 o 
  -1  22   9      217.35      232.05     66.59 o 
   0  22   9      478.28      649.71     87.83 o 
   1  22   9      111.05      -98.00     72.19 o 
  -3  23   9       34.83        8.68     91.57 o 
  -2  23   9       14.12       10.01     77.59 o 
  -1  23   9       27.01       65.00     76.93 o 
   0  23   9        1.15      -60.65     74.09 o 
  -8   0  10      328.91      581.43    174.35 o 
  -7   0  10     1087.38     1063.68    116.01 o 
  -6   0  10     1177.36     1155.30     84.54 o 
  -5   0  10     1342.81     1355.45     85.19 o 
  -4   0  10     2120.31     2093.01     98.63 o 
  -3   0  10     1940.94     1969.88     93.71 o 
  -2   0  10     2612.68     2748.32     88.03 o 
  -1   0  10     4710.87     4790.49    144.55 o 
   0   0  10     4559.17     4627.02    174.39 o 
   1   0  10     3770.10     3820.52    164.85 o 
   2   0  10     3833.70     3631.57    167.51 o 
   3   0  10     1867.83     1748.44    132.66 o 
   4   0  10     1337.27     1368.58    126.18 o 
   5   0  10      872.55     1044.78    163.98 o 
  -8   1  10      153.58      231.44     63.85 o 
  -7   1  10      337.67      453.94     61.08 o 
  -6   1  10      368.54      311.69    111.23 o 
  -5   1  10      107.67      107.06     32.54 o 
  -4   1  10       79.17      120.72     31.90 o 
  -3   1  10       14.41        2.17     25.02 o 
  -2   1  10       60.36       76.17     25.22 o 
  -1   1  10        0.20      -33.68     36.98 o 
   0   1  10      156.36      132.80     43.99 o 
   1   1  10      235.25      245.98     49.03 o 
   2   1  10      218.00      228.90     49.54 o 
   3   1  10      532.88      602.72     65.75 o 
   4   1  10      267.85      303.12     57.21 o 
   5   1  10      222.25      391.16     57.50 o 
  -8   2  10       13.48       83.02     40.49 o 
  -7   2  10      179.51      234.59     51.77 o 
  -6   2  10       80.47      160.39    112.34 o 
  -5   2  10      685.87      723.22     48.89 o 
  -4   2  10      658.41      719.62     53.31 o 
  -3   2  10      130.48      107.47     28.85 o 
  -2   2  10      980.00     1082.19     46.63 o 
  -1   2  10       24.18       36.21     34.79 o 
   0   2  10      207.65      213.43     46.12 o 
   1   2  10      174.42      218.67     48.66 o 
   2   2  10       89.19       94.95     45.38 o 
   3   2  10      134.25      144.88     46.62 o 
   4   2  10       29.19      124.43     46.94 o 
   5   2  10        2.84      145.76     43.39 o 
  -8   3  10       52.12      -15.83     65.12 o 
  -7   3  10       41.85       62.68     37.68 o 
  -6   3  10      338.43      398.52     48.87 o 
  -5   3  10      234.61      236.30     53.62 o 
  -4   3  10       50.49       35.01     28.75 o 
  -3   3  10      468.36      531.06     38.54 o 
  -2   3  10      176.88      199.73     31.50 o 
  -1   3  10       68.36       71.47     47.37 o 
   0   3  10      253.82      282.56     51.93 o 
   1   3  10       23.08       70.45     41.33 o 
   2   3  10      198.17      157.87     45.94 o 
   3   3  10       71.35      126.89     43.32 o 
   4   3  10      126.83      106.05     47.40 o 
   5   3  10       43.22      214.23     47.37 o 
  -8   4  10      372.88      430.38     63.35 o 
  -7   4  10     1352.74     1447.00     78.07 o 
  -6   4  10     1341.27     1369.43     74.08 o 
  -5   4  10     3350.22     3319.26     98.83 o 
  -4   4  10     4495.62     4406.03     86.89 o 
  -3   4  10     4464.54     4113.74    118.64 o 
  -2   4  10     6087.34     5999.81     99.48 o 
  -1   4  10     4923.00     4835.45    109.24 o 
   0   4  10     3314.32     3393.67    107.25 o 
   1   4  10     5378.89     5085.71    133.70 o 
   2   4  10     2836.84     2827.69    193.22 o 
   3   4  10     1795.22     1789.13     95.64 o 
   4   4  10     2088.76     2128.87    198.59 o 
   5   4  10      199.41      332.73     51.64 o 
  -8   5  10      247.06      411.39     56.61 o 
  -7   5  10      743.97      728.07     60.90 o 
  -6   5  10       20.65       51.06     36.37 o 
  -5   5  10      310.15      342.08     46.15 o 
  -4   5  10       18.05       54.72     31.47 o 
  -3   5  10        3.16       20.48     29.49 o 
  -2   5  10       22.42       36.98     40.57 o 
  -1   5  10       40.67       60.63     35.29 o 
   0   5  10      378.04      365.95     50.20 o 
   1   5  10      772.45      705.99     63.70 o 
   2   5  10      206.44      197.89     49.39 o 
   3   5  10      623.49      679.78     68.86 o 
   4   5  10      275.19      436.15     63.95 o 
   5   5  10       22.04      125.26     45.88 o 
  -8   6  10      221.29      240.69     46.05 o 
  -7   6  10      757.29      742.02     64.39 o 
  -6   6  10      511.50      566.83     57.14 o 
  -5   6  10     1323.35     1375.65     72.09 o 
  -4   6  10     1037.85     1212.75     75.18 o 
  -3   6  10      966.04     1079.35     61.61 o 
  -2   6  10     1838.59     1753.93    123.32 o 
  -1   6  10     1140.83     1217.10     62.68 o 
   0   6  10     2177.95     2057.61    105.56 o 
   1   6  10      763.01      738.66     65.16 o 
   2   6  10      605.95      624.01     63.99 o 
   3   6  10      496.24      490.40     57.95 o 
   4   6  10        1.60       65.18     50.93 o 
   5   6  10      362.28      435.24     54.76 o 
  -8   7  10       33.91       85.35     40.00 o 
  -7   7  10       17.70       18.49     38.56 o 
  -6   7  10       29.88       38.79     36.11 o 
  -5   7  10       55.63       13.52     34.71 o 
  -4   7  10        0.35       36.95     50.24 o 
  -3   7  10       13.94       -1.04     34.26 o 
  -2   7  10        0.27       51.29     33.92 o 
  -1   7  10        5.39       16.74     50.35 o 
   0   7  10      184.53      265.91     39.09 o 
   1   7  10       90.10      226.53     60.10 o 
   2   7  10        7.92       72.01     38.60 o 
   3   7  10        0.22       -4.04     43.79 o 
   4   7  10        2.89       46.66     54.16 o 
   5   7  10      118.85      300.86    106.20 o 
  -8   8  10      839.95      813.87    147.69 o 
  -7   8  10     1353.16     1404.22     92.48 o 
  -6   8  10     1916.93     1879.87     97.94 o 
  -5   8  10     2858.42     2713.69    126.12 o 
  -4   8  10     4164.33     4173.98    124.86 o 
  -3   8  10     5213.93     4947.74    133.81 o 
  -2   8  10     6450.02     6096.00    141.93 o 
  -1   8  10     6526.02     6104.86    234.62 o 
   0   8  10     4390.02     4464.54    106.43 o 
   1   8  10     3295.60     3135.30     84.87 o 
   2   8  10     1440.97     1355.17     87.16 o 
   3   8  10      973.68      969.16     70.71 o 
   4   8  10      446.70      626.05     64.96 o 
  -8   9  10       70.91      162.52     48.08 o 
  -7   9  10      274.32      250.91     55.50 o 
  -6   9  10      781.20      854.69     87.90 o 
  -5   9  10      408.73      362.16     56.72 o 
  -4   9  10      510.04      547.99     61.60 o 
  -3   9  10      243.75      326.67     61.90 o 
  -2   9  10       25.58       63.11     40.75 o 
  -1   9  10       61.43       32.20     33.20 o 
   0   9  10      156.43      197.75     38.88 o 
   1   9  10      321.62      329.24     41.02 o 
   2   9  10      333.75      342.68     50.90 o 
   3   9  10      312.77      386.89     56.95 o 
   4   9  10      393.17      394.89     57.33 o 
  -8  10  10      247.51      200.58     52.59 o 
  -7  10  10      257.66      284.04     59.21 o 
  -6  10  10      449.69      489.58     63.56 o 
  -5  10  10     1033.34     1250.16     81.14 o 
  -4  10  10     1716.76     1701.19     90.70 o 
  -3  10  10     2413.33     2542.42    113.47 o 
  -2  10  10     2743.88     2836.43    170.16 o 
  -1  10  10     3026.69     3028.26    103.55 o 
   0  10  10     2221.04     2324.25     93.43 o 
   1  10  10     2020.52     1996.86     72.15 o 
   2  10  10     1704.09     1646.53     81.15 o 
   3  10  10      784.04      806.73     69.06 o 
   4  10  10      870.75      991.78     75.40 o 
  -8  11  10       18.86       56.15    141.91 o 
  -7  11  10       29.80       25.21     55.03 o 
  -6  11  10       17.36       33.25     56.64 o 
  -5  11  10        3.73       68.03     45.02 o 
  -4  11  10       50.39        8.38     90.24 o 
  -3  11  10        4.10       56.06     49.16 o 
  -2  11  10      124.35       55.54     40.01 o 
  -1  11  10        3.24      106.78     43.43 o 
   0  11  10       13.55       52.23     39.60 o 
   1  11  10      118.08      157.85     37.00 o 
   2  11  10        0.20      101.71     40.01 o 
   3  11  10       21.39       80.33     43.53 o 
   4  11  10       11.95       37.22     43.58 o 
  -7  12  10      323.51      433.03     78.19 o 
  -6  12  10      326.82      330.99     61.49 o 
  -5  12  10     1220.89     1273.75     85.09 o 
  -4  12  10     1388.34     1384.16     96.37 o 
  -3  12  10     2464.24     2382.32    114.68 o 
  -2  12  10     2231.56     2004.30    113.16 o 
  -1  12  10     2228.47     2173.07    110.05 o 
   0  12  10     2140.47     1986.61     90.85 o 
   1  12  10     1052.51     1157.19     68.99 o 
   2  12  10     1061.06     1181.77     73.32 o 
   3  12  10      405.38      454.61     57.88 o 
   4  12  10      206.14      334.15     55.65 o 
  -7  13  10      489.66      430.08     99.16 o 
  -6  13  10      242.84      246.73     71.37 o 
  -5  13  10       67.21      114.62     55.74 o 
  -4  13  10     1164.28     1183.87     94.77 o 
  -3  13  10       18.08        1.71     47.26 o 
  -2  13  10      569.07      656.19    113.13 o 
  -1  13  10       41.04       44.82     49.09 o 
   0  13  10      220.95      256.97     50.43 o 
   1  13  10      212.03      255.46     52.06 o 
   2  13  10      567.58      681.72     62.66 o 
   3  13  10      189.87      224.64     51.01 o 
   4  13  10      276.14      348.32     68.54 o 
  -7  14  10      611.69      696.41     87.65 o 
  -6  14  10     1243.96     1305.82    105.08 o 
  -5  14  10     1914.83     2090.10    118.43 o 
  -4  14  10     2558.44     2588.03    162.04 o 
  -3  14  10     2745.75     2803.27    125.65 o 
  -2  14  10     4545.74     4511.90    152.42 o 
  -1  14  10     3498.27     3477.17    136.16 o 
   0  14  10     2634.88     2758.38    124.28 o 
   1  14  10     3432.04     3601.77    121.53 o 
   2  14  10     1382.32     1385.99     70.82 o 
   3  14  10     1443.64     1376.35     83.42 o 
  -7  15  10        2.98        8.15     83.84 o 
  -6  15  10      280.88      226.92     66.66 o 
  -5  15  10       23.59       43.32     73.99 o 
  -4  15  10      125.94       87.84     54.23 o 
  -3  15  10        4.28      -63.35     61.26 o 
  -2  15  10      104.60       89.32     50.65 o 
  -1  15  10       75.94       52.94     51.92 o 
   0  15  10       30.75      -22.28     48.78 o 
   1  15  10      106.48      186.37     62.35 o 
   2  15  10       20.56      143.69     40.86 o 
   3  15  10       24.46      136.60     47.72 o 
  -6  16  10      112.26       46.59     58.74 o 
  -5  16  10      406.41      311.24     79.32 o 
  -4  16  10      128.67      106.40     59.49 o 
  -3  16  10      428.72      416.85     90.83 o 
  -2  16  10      261.18      295.47     66.66 o 
  -1  16  10      201.67      162.56     57.10 o 
   0  16  10      187.44      273.29     74.99 o 
   1  16  10      324.91      268.97     56.00 o 
   2  16  10      100.97      160.31     52.17 o 
   3  16  10       70.70       72.67     44.59 o 
  -6  17  10      298.42      360.20     75.62 o 
  -5  17  10       51.88       82.64     59.39 o 
  -4  17  10       42.14       16.41     92.30 o 
  -3  17  10        7.67       56.30     81.87 o 
  -2  17  10      125.81      141.01     58.88 o 
  -1  17  10       18.79      -20.47     71.11 o 
   0  17  10      132.04      234.34     68.12 o 
   1  17  10       43.50      132.74     63.45 o 
   2  17  10      151.67      210.22     56.85 o 
  -5  18  10     1659.67     1724.39    166.03 o 
  -4  18  10     2261.62     2255.01    208.15 o 
  -3  18  10     2155.75     2270.42    263.59 o 
  -2  18  10     2422.64     2163.16    125.02 o 
  -1  18  10     3031.70     2924.62    136.99 o 
   0  18  10     2642.59     2653.08    131.50 o 
   1  18  10     2129.73     2161.87    196.78 o 
   2  18  10     1897.79     2085.95    104.80 o 
  -5  19  10       46.65      -88.95     56.23 o 
  -4  19  10      119.97      184.34     79.47 o 
  -3  19  10       68.76      -29.49     72.14 o 
  -2  19  10       31.30       61.05     57.22 o 
  -1  19  10        6.41       62.62     99.86 o 
   0  19  10       12.82      -70.00     50.04 o 
   1  19  10       78.16      142.23     66.78 o 
  -4  20  10        2.19      153.45     79.41 o 
  -3  20  10        4.11       48.20     93.15 o 
  -2  20  10       18.12       98.07     59.58 o 
  -1  20  10       25.63       14.18     54.43 o 
   0  20  10       19.13      -25.08     67.80 o 
   1  20  10      192.25      267.61     73.31 o 
  -4  21  10        2.26       10.30     63.42 o 
  -3  21  10        5.70      -60.18     69.41 o 
  -2  21  10        3.05      -42.62     64.73 o 
  -1  21  10       89.97      132.55     66.25 o 
   0  21  10        0.57      125.72     62.36 o 
  -2  22  10     1814.80     1798.93    150.90 o 
  -1  22  10     1622.61     1671.21    147.71 o 
  -8   1  11        6.47      139.46     86.89 o 
  -7   1  11      105.90      247.25     73.67 o 
  -6   1  11        0.46       35.89     36.00 o 
  -5   1  11       11.63       27.52     25.63 o 
  -4   1  11       16.71       41.62     44.19 o 
  -3   1  11      376.27      317.75     40.20 o 
  -2   1  11      205.32      216.31     40.42 o 
  -1   1  11      106.79      186.78     41.14 o 
   0   1  11      365.94      371.85     55.61 o 
   1   1  11      425.75      418.83     58.46 o 
   2   1  11      356.15      356.18     57.99 o 
   3   1  11      665.51      647.71     68.49 o 
   4   1  11      293.91      463.07     70.23 o 
  -8   2  11     1754.89     1746.84    103.63 o 
  -7   2  11     2260.20     2159.89    108.90 o 
  -6   2  11     4081.71     4103.96    115.72 o 
  -5   2  11     7606.52     7478.63    152.08 o 
  -4   2  11     7841.83     7720.49    133.61 o 
  -3   2  11     9856.30     9606.93    134.64 o 
  -2   2  11     9570.53     9410.58    225.65 o 
  -1   2  11     5741.98     5696.13    136.40 o 
   0   2  11     4498.20     4775.91    132.02 o 
   1   2  11     2667.44     2535.81    103.56 o 
   2   2  11      953.28      847.33     79.03 o 
   3   2  11     1023.57     1098.24     84.05 o 
   4   2  11      211.05      332.24     57.86 o 
  -8   3  11      168.27      264.61     53.50 o 
  -7   3  11       58.18      218.75    131.05 o 
  -6   3  11      214.80      279.77     47.28 o 
  -5   3  11      105.70       87.08     38.40 o 
  -4   3  11      102.57       83.37     39.54 o 
  -3   3  11      220.55      222.33     35.18 o 
  -2   3  11       67.03       66.62     44.47 o 
  -1   3  11     1827.79     1902.55     80.16 o 
   0   3  11     1210.02     1208.42     84.87 o 
   1   3  11      735.24      888.07     72.15 o 
   2   3  11     1458.21     1608.03     91.82 o 
   3   3  11      469.98      590.93     68.95 o 
   4   3  11      678.05      906.74     81.27 o 
  -8   4  11        9.01       53.11     46.36 o 
  -7   4  11        1.45       60.52     40.27 o 
  -6   4  11      368.62      372.97     50.93 o 
  -5   4  11      437.60      480.91     52.17 o 
  -4   4  11      507.88      564.87     47.19 o 
  -3   4  11     1898.44     1929.64     64.32 o 
  -2   4  11      196.63      269.24     52.90 o 
  -1   4  11     1287.27     1292.84     69.39 o 
   0   4  11      435.10      526.81     59.87 o 
   1   4  11      348.93      328.66     61.45 o 
   2   4  11      486.09      480.61     62.80 o 
   3   4  11       57.94      184.62     52.22 o 
   4   4  11      266.37      317.74     57.01 o 
  -8   5  11        0.14      158.91    102.42 o 
  -7   5  11       24.99       82.36     60.21 o 
  -6   5  11        0.09       22.08     41.26 o 
  -5   5  11      106.83      128.77     41.01 o 
  -4   5  11       61.72       67.22     36.73 o 
  -3   5  11      193.94      133.51     41.09 o 
  -2   5  11       61.66       99.60     47.26 o 
  -1   5  11      682.82      569.83     63.98 o 
   0   5  11      117.74      221.73     61.42 o 
   1   5  11      394.64      513.94     60.94 o 
   2   5  11      364.89      459.52     62.79 o 
   3   5  11      237.34      319.19     63.83 o 
   4   5  11      109.59      180.22     50.07 o 
  -8   6  11      350.60      395.15     65.66 o 
  -7   6  11      905.60      914.33     72.35 o 
  -6   6  11     2377.68     2361.22     95.24 o 
  -5   6  11     2524.77     2423.80     91.20 o 
  -4   6  11     3902.84     3778.33     95.59 o 
  -3   6  11     4091.45     4113.77     98.61 o 
  -2   6  11     4145.22     4208.65    124.22 o 
  -1   6  11     3373.76     3274.72    113.05 o 
   0   6  11     4081.13     3690.99    152.73 o 
   1   6  11     1960.78     2043.78     97.10 o 
   2   6  11      958.08      844.36     74.37 o 
   3   6  11      525.03      745.63     74.08 o 
   4   6  11       32.55      155.48     48.57 o 
  -8   7  11      356.56      290.04     52.14 o 
  -7   7  11      149.92      168.84     51.74 o 
  -6   7  11      159.59      151.46     46.17 o 
  -5   7  11       12.38       -9.99     41.48 o 
  -4   7  11       15.62       21.10     41.60 o 
  -3   7  11      120.61       91.31     54.64 o 
  -2   7  11      543.99      467.22     77.97 o 
  -1   7  11      249.49      296.83     55.54 o 
   0   7  11     1690.88     1600.81     85.63 o 
   1   7  11     1091.50     1230.90     81.23 o 
   2   7  11     1530.03     1628.52     94.18 o 
   3   7  11     1888.69     1922.29    113.75 o 
   4   7  11      490.15      626.23     69.76 o 
  -8   8  11      660.38      580.89     71.09 o 
  -7   8  11      382.04      365.85     60.56 o 
  -6   8  11      868.53      882.15     78.97 o 
  -5   8  11     1559.58     1675.95    111.61 o 
  -4   8  11     1683.58     1730.48     92.56 o 
  -3   8  11     2447.65     2520.33    123.27 o 
  -2   8  11     3114.06     3170.75    108.92 o 
  -1   8  11     2139.05     2350.03    115.65 o 
   0   8  11     1475.72     1546.00    101.83 o 
   1   8  11     1132.64     1303.14    117.47 o 
   2   8  11      715.06      755.18     72.48 o 
   3   8  11      323.18      326.06     61.99 o 
   4   8  11      483.12      554.47     90.81 o 
  -7   9  11        5.15       32.95     46.61 o 
  -6   9  11        4.07       42.97     45.53 o 
  -5   9  11        4.70      -28.58     42.80 o 
  -4   9  11       19.88       21.53     50.82 o 
  -3   9  11        2.22        8.90     54.30 o 
  -2   9  11       37.83       60.12     46.47 o 
  -1   9  11        0.09       32.02     53.42 o 
   0   9  11       63.67       93.84     43.28 o 
   1   9  11       59.36      198.88     51.91 o 
   2   9  11       67.49      196.59     52.05 o 
   3   9  11      137.29      146.99     67.08 o 
  -7  10  11      273.64      315.82     61.04 o 
  -6  10  11      322.96      538.09    104.82 o 
  -5  10  11      924.49      864.72     77.18 o 
  -4  10  11      596.61      602.68     76.02 o 
  -3  10  11     1496.51     1639.06    104.12 o 
  -2  10  11     2021.85     2103.39    115.56 o 
  -1  10  11     1733.24     1767.26    161.31 o 
   0  10  11     1387.93     1473.50     84.44 o 
   1  10  11      963.58     1087.89     78.42 o 
   2  10  11      660.33      784.49     68.85 o 
   3  10  11      301.70      420.49     81.04 o 
  -7  11  11       21.67       47.06     77.78 o 
  -6  11  11       62.93      136.21     64.79 o 
  -5  11  11        3.63       -6.88     46.34 o 
  -4  11  11      139.05      157.99     57.62 o 
  -3  11  11       99.91      100.89     54.28 o 
  -2  11  11      262.01      165.38     64.14 o 
  -1  11  11      679.83      660.34    101.04 o 
   0  11  11      695.87      768.39     79.27 o 
   1  11  11     1291.42     1191.15     98.63 o 
   2  11  11      745.50      780.41     67.69 o 
   3  11  11      779.73      689.63     67.16 o 
  -7  12  11     1236.17     1175.63    110.54 o 
  -6  12  11     2246.03     2285.09    132.84 o 
  -5  12  11     2278.17     2304.75    121.62 o 
  -4  12  11     3165.72     3062.23    155.09 o 
  -3  12  11     3068.33     2861.39    128.61 o 
  -2  12  11     2774.52     2837.11    158.13 o 
  -1  12  11     2800.72     2775.20    144.40 o 
   0  12  11     2681.93     2810.98    109.20 o 
   1  12  11     1871.90     1931.62    118.50 o 
   2  12  11      631.31      676.91     66.19 o 
   3  12  11      409.72      448.42     60.80 o 
  -7  13  11       52.15       33.56     89.23 o 
  -6  13  11        3.31        0.86     54.56 o 
  -5  13  11       75.98       89.78     58.87 o 
  -4  13  11        4.93       79.60     57.98 o 
  -3  13  11       63.40      133.65     58.63 o 
  -2  13  11        1.74       -4.04     65.62 o 
  -1  13  11        1.08       17.20     50.30 o 
   0  13  11      230.16      339.78     71.20 o 
   1  13  11       39.50       63.93     45.88 o 
   2  13  11      585.55      755.72     68.40 o 
   3  13  11      247.85      303.83     53.97 o 
  -6  14  11      427.87      487.06     81.69 o 
  -5  14  11       77.68       70.85     67.31 o 
  -4  14  11      640.25      467.03     77.60 o 
  -3  14  11      193.01      265.23     84.06 o 
  -2  14  11      200.28      233.00     82.07 o 
  -1  14  11      349.97      297.13     67.40 o 
   0  14  11      332.32      264.40     66.55 o 
   1  14  11      470.48      577.41     69.43 o 
   2  14  11      350.87      470.60    100.35 o 
  -6  15  11       12.85       20.63     65.54 o 
  -5  15  11      155.78      173.78     64.05 o 
  -4  15  11      280.55      149.28     66.22 o 
  -3  15  11       13.68       20.03     72.19 o 
  -2  15  11      310.59      275.81     88.59 o 
  -1  15  11      846.24      861.82     91.35 o 
   0  15  11      517.46      579.74     81.32 o 
   1  15  11      856.28      921.50     87.15 o 
   2  15  11      707.59      940.58     97.06 o 
  -6  16  11     1472.27     1474.88    118.62 o 
  -5  16  11     3055.59     2741.52    297.07 o 
  -4  16  11     2715.65     2741.00    165.06 o 
  -3  16  11     4766.40     4823.61    237.79 o 
  -2  16  11     4476.20     4262.43    159.54 o 
  -1  16  11     2730.84     2644.88    132.05 o 
   0  16  11     2538.64     2463.35    131.14 o 
   1  16  11      740.05      893.65     94.10 o 
   2  16  11      544.17      557.38     85.33 o 
  -5  17  11       13.26      154.02     65.19 o 
  -4  17  11       15.33      -91.48     68.16 o 
  -3  17  11       49.39      -23.04    171.52 o 
  -2  17  11       47.21      200.99     64.83 o 
  -1  17  11       54.99       31.74     56.88 o 
   0  17  11      482.49      451.03     79.99 o 
   1  17  11      403.96      461.45     81.59 o 
  -5  18  11        3.22      -29.29     69.02 o 
  -4  18  11       18.79     -109.13     90.31 o 
  -3  18  11       50.08       -2.95     75.50 o 
  -2  18  11       24.16       -0.86     60.12 o 
  -1  18  11       36.78       92.20     64.14 o 
   0  18  11        2.69       -2.55     87.55 o 
   1  18  11        0.80       88.11     59.98 o 
  -4  19  11        1.16      -26.28    160.13 o 
  -3  19  11      159.38       79.30     81.58 o 
  -2  19  11      336.34      272.00     69.58 o 
  -1  19  11      147.96       57.37     95.34 o 
   0  19  11      593.69      690.27     91.13 o 
  -3  20  11     2994.87     2920.05    208.15 o 
  -2  20  11     3154.36     3361.34    190.35 o 
  -1  20  11     2004.70     1738.37    154.52 o 
  -8   0  12      187.35      182.80     62.02 o 
  -7   0  12      212.54      318.42    141.88 o 
  -6   0  12      941.64     1122.62    119.57 o 
  -5   0  12     1179.81     1386.90    106.66 o 
  -4   0  12     1844.56     1774.46    103.19 o 
  -3   0  12     4399.61     4084.76    209.04 o 
  -2   0  12     2593.38     2505.46    153.76 o 
  -1   0  12     2469.28     2360.19    142.37 o 
   0   0  12     2778.61     2887.18    155.11 o 
   1   0  12      774.48      901.24    109.37 o 
   2   0  12      978.12     1058.31    118.99 o 
   3   0  12      382.29      347.39     93.14 o 
  -8   1  12        0.16       98.39     43.68 o 
  -7   1  12       75.38        3.25     88.40 o 
  -6   1  12      145.27      185.67     50.88 o 
  -5   1  12       99.84       96.82     34.37 o 
  -4   1  12      830.89      922.18     67.00 o 
  -3   1  12      346.87      414.47     62.80 o 
  -2   1  12     1363.48     1285.15     75.59 o 
  -1   1  12     1551.49     1582.62    102.42 o 
   0   1  12     1402.48     1427.39     86.74 o 
   1   1  12     1665.50     1638.39     93.72 o 
   2   1  12      833.29      752.81     75.72 o 
   3   1  12      635.10      658.40     71.98 o 
  -7   2  12       87.67      138.25     51.75 o 
  -6   2  12       85.85       76.83     45.68 o 
  -5   2  12       23.45       67.74     39.37 o 
  -4   2  12      322.80      322.71     50.67 o 
  -3   2  12       65.79       56.78     50.46 o 
  -2   2  12      436.89      501.46     73.97 o 
  -1   2  12      253.62      408.43     55.12 o 
   0   2  12       71.69       56.60     53.06 o 
   1   2  12      133.73      182.12     52.09 o 
   2   2  12        1.01       76.16     50.02 o 
   3   2  12        1.39       68.98     46.27 o 
  -7   3  12        1.88       26.52     44.76 o 
  -6   3  12       76.89       69.81     41.24 o 
  -5   3  12       14.52      107.64     41.01 o 
  -4   3  12      867.30      817.62     62.08 o 
  -3   3  12      177.10      134.57     53.28 o 
  -2   3  12      898.55      875.56     73.83 o 
  -1   3  12      556.31      628.97     77.19 o 
   0   3  12      731.67      685.27     69.62 o 
   1   3  12      433.36      392.59     61.46 o 
   2   3  12      437.56      413.58     62.32 o 
   3   3  12      190.73      411.27     60.83 o 
  -7   4  12      903.13      845.57     70.22 o 
  -6   4  12     1343.61     1400.01    100.70 o 
  -5   4  12     1380.35     1325.13     82.16 o 
  -4   4  12     2524.38     2620.52     93.16 o 
  -3   4  12     2485.81     2396.81     92.60 o 
  -2   4  12     2994.44     3164.23    114.26 o 
  -1   4  12     3991.81     4042.89    145.36 o 
   0   4  12     2523.66     2824.56    119.38 o 
   1   4  12     1505.27     1662.70    103.44 o 
   2   4  12     1342.59     1598.09     97.39 o 
   3   4  12      185.73      230.22     58.29 o 
  -7   5  12       13.37       19.72     42.18 o 
  -6   5  12      202.04      275.75     49.32 o 
  -5   5  12      196.57      301.35     50.05 o 
  -4   5  12      425.74      456.40     52.76 o 
  -3   5  12      882.77      787.63     96.86 o 
  -2   5  12     1129.89     1042.99     77.75 o 
  -1   5  12     1979.57     2088.99    114.99 o 
   0   5  12     1008.45     1015.52     75.26 o 
   1   5  12     1558.04     1605.81    172.23 o 
   2   5  12     1224.11     1275.21     90.64 o 
   3   5  12      482.45      525.92     68.98 o 
  -7   6  12      254.62      216.19     96.74 o 
  -6   6  12      254.80      289.85     52.48 o 
  -5   6  12      400.56      401.82     54.77 o 
  -4   6  12      694.56      850.50     73.23 o 
  -3   6  12      805.19      700.58     95.14 o 
  -2   6  12      693.99      678.57     69.64 o 
  -1   6  12      361.84      438.38     74.07 o 
   0   6  12      273.15      291.61     68.89 o 
   1   6  12      245.83      282.06     61.53 o 
   2   6  12        2.99       76.10     48.90 o 
   3   6  12      289.27      295.00     91.99 o 
  -7   7  12       53.25       89.39     53.33 o 
  -6   7  12       15.18       50.47     53.60 o 
  -5   7  12        0.13       87.71     49.65 o 
  -4   7  12       16.74       50.82     46.23 o 
  -3   7  12       66.10       82.03     57.98 o 
  -2   7  12       80.09       85.04     60.31 o 
  -1   7  12       10.06       20.05     48.16 o 
   0   7  12        3.94      -63.19     80.97 o 
   1   7  12        1.30       28.19     44.83 o 
   2   7  12       17.69       78.57     49.93 o 
   3   7  12        4.76      178.94     51.50 o 
  -7   8  12      879.16      846.25     84.05 o 
  -6   8  12     1527.00     1505.54     97.17 o 
  -5   8  12     2203.89     2244.16    108.50 o 
  -4   8  12     2329.81     2227.34     93.04 o 
  -3   8  12     2862.10     2766.87    128.28 o 
  -2   8  12     1466.24     1439.63    113.93 o 
  -1   8  12     1738.23     1877.22    113.60 o 
   0   8  12     1065.86      977.42    101.27 o 
   1   8  12     1034.48     1003.95     97.48 o 
   2   8  12      688.43      745.17     76.80 o 
   3   8  12      531.37      622.54     73.41 o 
  -7   9  12       82.09       82.44     50.90 o 
  -6   9  12       79.16      124.85     53.83 o 
  -5   9  12      449.61      415.00     64.51 o 
  -4   9  12     1089.49     1008.73     93.18 o 
  -3   9  12     1162.26     1142.19     97.05 o 
  -2   9  12     1223.00     1291.28    102.07 o 
  -1   9  12     1866.52     1871.24    114.74 o 
   0   9  12     1952.19     1681.83    144.90 o 
   1   9  12     1402.08     1583.80    114.22 o 
   2   9  12     1836.20     1902.65    138.88 o 
  -7  10  12      698.78      708.14     80.11 o 
  -6  10  12      918.66     1147.86     92.43 o 
  -5  10  12     1169.51     1155.26    104.52 o 
  -4  10  12     1254.15     1395.01    104.29 o 
  -3  10  12     1300.19     1216.48    100.24 o 
  -2  10  12     1313.17     1319.84    138.72 o 
  -1  10  12      810.60      880.61    119.91 o 
   0  10  12     1142.29     1108.01     99.49 o 
   1  10  12      304.86      358.18     75.77 o 
   2  10  12      320.66      358.57     64.00 o 
  -6  11  12        6.99       80.06     53.45 o 
  -5  11  12       11.40       51.25     68.65 o 
  -4  11  12        6.34      -10.39     53.96 o 
  -3  11  12      144.08      162.77     92.19 o 
  -2  11  12       36.79      -26.80     68.38 o 
  -1  11  12       82.48       64.27     89.31 o 
   0  11  12       13.21      106.24     65.27 o 
   1  11  12        4.20      111.36     68.19 o 
   2  11  12        5.78      154.64     54.78 o 
  -6  12  12      959.12      901.11    103.61 o 
  -5  12  12      888.02      792.54    125.02 o 
  -4  12  12     1009.67      884.76    170.35 o 
  -3  12  12      747.59      646.29     86.26 o 
  -2  12  12      693.51      569.53    101.76 o 
  -1  12  12      226.20      257.70     93.02 o 
   0  12  12      255.44      283.30     75.29 o 
   1  12  12       18.18       58.39     60.14 o 
   2  12  12        2.48       30.29     69.81 o 
  -6  13  12        2.11       35.20     70.87 o 
  -5  13  12      560.44      478.76     80.28 o 
  -4  13  12      285.95      289.25     80.06 o 
  -3  13  12     1446.75     1407.95    184.58 o 
  -2  13  12     1794.10     1759.89    143.32 o 
  -1  13  12     1451.25     1552.42    224.80 o 
   0  13  12     1552.37     1502.03    108.84 o 
   1  13  12     1064.59     1133.81    105.80 o 
  -5  14  12     1235.27     1339.01    219.73 o 
  -4  14  12     2049.13     2044.49    123.89 o 
  -3  14  12     1977.14     2078.17    152.86 o 
  -2  14  12     1776.32     1937.20    178.58 o 
  -1  14  12     2714.71     2743.45    235.45 o 
   0  14  12     1440.51     1459.33    111.15 o 
   1  14  12     1680.73     1590.44    134.10 o 
  -5  15  12       32.19       97.52     65.09 o 
  -4  15  12      123.05       73.08     77.35 o 
  -3  15  12       14.28     -109.69    118.30 o 
  -2  15  12        4.12     -125.01     69.97 o 
  -1  15  12       62.33       72.48     60.42 o 
   0  15  12        1.56       34.03     55.02 o 
   1  15  12       74.65      136.97    157.32 o 
  -4  16  12       62.22       38.42     78.74 o 
  -3  16  12       60.52       -7.84     81.79 o 
  -2  16  12       93.50       46.79     81.59 o 
  -1  16  12       80.29      105.30     98.40 o 
   0  16  12        2.05       78.42     56.81 o 
  -4  17  12      219.55       53.32     76.00 o 
  -3  17  12      164.31      143.73     85.42 o 
  -2  17  12      453.79      384.22    105.83 o 
  -1  17  12      538.58      578.73     88.66 o 
  -3  18  12     2416.28     2445.71    170.97 o 
  -2  18  12     1773.22     1887.95    158.52 o 
  -7   1  13      169.76      217.77     86.06 o 
  -6   1  13       32.09      137.20     53.08 o 
  -5   1  13      720.16      666.94     79.95 o 
  -4   1  13      224.38      234.98     61.09 o 
  -3   1  13      606.62      603.67     74.56 o 
  -2   1  13     1559.50     1444.20    270.22 o 
  -1   1  13     1462.98     1363.02    102.45 o 
   0   1  13     1563.61     1754.07     99.49 o 
   1   1  13     1739.81     1828.70    135.68 o 
   2   1  13      763.00      771.98     93.54 o 
  -7   2  13     2423.39     2308.63    115.97 o 
  -6   2  13     2091.07     2155.10    113.45 o 
  -5   2  13     2440.94     2515.34    100.48 o 
  -4   2  13     2457.92     2340.18    109.20 o 
  -3   2  13     1241.75     1294.99     92.72 o 
  -2   2  13     1061.86      875.99     96.29 o 
  -1   2  13      941.71     1018.84     93.69 o 
   0   2  13      181.53      217.62     57.89 o 
   1   2  13      330.91      467.21     70.99 o 
   2   2  13       15.64      145.67     53.41 o 
  -7   3  13      172.47      287.27     71.08 o 
  -6   3  13      323.09      399.73     57.50 o 
  -5   3  13     1345.74     1241.00     77.83 o 
  -4   3  13     1244.07     1258.50    204.44 o 
  -3   3  13     2623.54     2542.07    115.83 o 
  -2   3  13     1777.42     1677.06     97.13 o 
  -1   3  13     1599.93     1573.60    129.78 o 
   0   3  13     2420.97     2572.08    111.20 o 
   1   3  13     1406.33     1360.33    106.28 o 
   2   3  13     1869.65     1885.38    123.27 o 
  -7   4  13      193.85      243.55     58.12 o 
  -6   4  13      105.32      113.65     47.34 o 
  -5   4  13      340.75      341.44     53.80 o 
  -4   4  13       12.68       45.53     61.78 o 
  -3   4  13      261.34      227.50     68.18 o 
  -2   4  13      123.37      105.22     59.25 o 
  -1   4  13       64.35        9.49     56.98 o 
   0   4  13      179.22      271.93    103.18 o 
   1   4  13        7.41       79.08     52.22 o 
   2   4  13       54.65      217.99     56.75 o 
  -7   5  13       59.61       54.34     65.84 o 
  -6   5  13        7.81       23.01     49.99 o 
  -5   5  13      240.04      256.69     52.54 o 
  -4   5  13      146.80      179.62     70.22 o 
  -3   5  13      884.72      945.48     93.25 o 
  -2   5  13      365.82      365.69     66.23 o 
  -1   5  13      660.39      650.27     85.67 o 
   0   5  13      530.41      521.27     84.76 o 
   1   5  13      375.96      371.76     65.48 o 
   2   5  13      306.68      475.92     76.70 o 
  -6   6  13      918.98      836.84     85.26 o 
  -5   6  13      737.72      693.96    108.85 o 
  -4   6  13     1054.67      949.16    101.76 o 
  -3   6  13      702.35      728.87     89.46 o 
  -2   6  13      787.10      871.98     89.98 o 
  -1   6  13      145.83      208.39     69.52 o 
   0   6  13       23.88       37.21     62.45 o 
   1   6  13        4.23      132.62     52.85 o 
   2   6  13       27.17      153.48     52.91 o 
  -6   7  13      503.74      494.64     72.08 o 
  -5   7  13      800.44      817.71     79.56 o 
  -4   7  13     1723.17     1702.69    145.85 o 
  -3   7  13     1455.42     1484.02    111.65 o 
  -2   7  13     3807.27     3533.01    128.75 o 
  -1   7  13     2959.42     3006.72    141.09 o 
   0   7  13     2546.85     2441.51    201.50 o 
   1   7  13     3038.12     3086.36    147.15 o 
   2   7  13      756.87      868.26     79.88 o 
  -6   8  13      761.26      749.70     79.95 o 
  -5   8  13     1199.50     1070.17     93.64 o 
  -4   8  13     1247.24     1439.16    139.57 o 
  -3   8  13      952.67     1029.17    129.35 o 
  -2   8  13      563.50      487.41     84.67 o 
  -1   8  13      810.71      761.43     92.24 o 
   0   8  13      438.62      697.55    111.35 o 
   1   8  13      129.75      208.48    110.13 o 
  -6   9  13       21.57      101.64     55.22 o 
  -5   9  13       30.53       40.43     50.48 o 
  -4   9  13       20.08       51.74     90.46 o 
  -3   9  13       26.10       52.14     61.39 o 
  -2   9  13       49.07      -30.68     76.50 o 
  -1   9  13       43.35       37.36     85.14 o 
   0   9  13        1.38      137.04     68.82 o 
   1   9  13       17.01       29.36     76.05 o 
  -6  10  13      208.32      366.25     66.85 o 
  -5  10  13      819.76      808.46     90.57 o 
  -4  10  13      801.60      673.85     90.30 o 
  -3  10  13      587.07      503.13     83.39 o 
  -2  10  13      451.41      478.91    160.12 o 
  -1  10  13      397.01      381.20    130.80 o 
   0  10  13      244.63      227.61     98.91 o 
   1  10  13       95.15      166.83    128.41 o 
  -5  11  13      526.43      592.75     87.00 o 
  -4  11  13     1104.85     1054.61    104.69 o 
  -3  11  13     1875.17     1687.00    167.01 o 
  -2  11  13     2426.06     2319.42    164.33 o 
  -1  11  13     2995.58     2755.79    171.72 o 
   0  11  13     2248.45     2231.88    134.62 o 
   1  11  13     2210.17     2322.78    137.55 o 
  -5  12  13      902.90      909.66    178.70 o 
  -4  12  13     1283.86     1198.17    127.02 o 
  -3  12  13     1298.49     1299.44    140.51 o 
  -2  12  13      890.54      887.76    123.11 o 
  -1  12  13      467.77      395.40    105.84 o 
   0  12  13       34.66      141.66     90.44 o 
  -5  13  13        8.08      108.25     81.95 o 
  -4  13  13      143.46       41.44     76.97 o 
  -3  13  13      163.96       80.35     75.23 o 
  -2  13  13      460.76      645.82    195.68 o 
  -1  13  13      294.97      233.03    144.96 o 
   0  13  13      496.71      450.88    107.47 o 
  -4  14  13      293.32      163.29    129.83 o 
  -3  14  13      477.84      493.10    107.30 o 
  -2  14  13      533.55      318.80    148.66 o 
  -1  14  13      476.57      602.13    172.96 o 
  -3  15  13     1611.53     1540.13    143.13 o 
  -2  15  13     1219.11     1118.70    184.60 o 
  -6   0  14      306.79      151.76     79.87 o 
  -5   0  14     1231.68     1107.19    208.36 o 
  -4   0  14      257.83      267.47     97.34 o 
  -3   0  14      512.34      381.77    107.49 o 
  -2   0  14      804.30      832.31    163.61 o 
  -1   0  14       31.63       47.24    115.88 o 
   0   0  14      283.43      326.13     95.74 o 
   1   0  14        1.06      182.28     78.51 o 
  -6   1  14      916.13     1096.41    107.09 o 
  -5   1  14      543.01      543.59    117.77 o 
  -4   1  14     1565.00     1529.01    102.97 o 
  -3   1  14     1794.59     1539.70    105.76 o 
  -2   1  14     1534.00     1312.63    163.91 o 
  -1   1  14     1694.58     1527.02    142.52 o 
   0   1  14     1052.75     1317.72     98.86 o 
   1   1  14      979.77     1246.35     92.51 o 
  -6   2  14      216.99      327.60     72.10 o 
  -5   2  14        0.16      -67.70     85.60 o 
  -4   2  14      356.25      328.74     67.37 o 
  -3   2  14       33.14        0.68     74.66 o 
  -2   2  14        7.82        3.46     78.97 o 
  -1   2  14        2.02       30.61     61.33 o 
   0   2  14       48.18      251.59     73.35 o 
   1   2  14        3.97      163.05     58.94 o 
  -6   3  14      528.72      546.50     71.36 o 
  -5   3  14      141.40      214.74     75.80 o 
  -4   3  14      528.70      400.08     85.15 o 
  -3   3  14      464.07      377.69     83.15 o 
  -2   3  14      539.61      550.14    104.67 o 
  -1   3  14      438.68      423.89     80.97 o 
   0   3  14      503.40      632.12     88.04 o 
   1   3  14      346.51      436.57     70.19 o 
  -6   4  14      765.08      882.32    153.14 o 
  -5   4  14      842.12      854.53    101.05 o 
  -4   4  14     1301.67     1230.72    115.62 o 
  -3   4  14      964.56      947.31    112.88 o 
  -2   4  14      544.35      592.87    108.02 o 
  -1   4  14      206.80      285.47    117.51 o 
   0   4  14       96.21      271.32     76.72 o 
   1   4  14        0.09      194.34    107.46 o 
  -5   5  14     1646.16     1607.52    241.21 o 
  -4   5  14     1747.97     1622.31    150.58 o 
  -3   5  14     2778.73     2677.95    184.14 o 
  -2   5  14     2276.24     2135.35    127.70 o 
  -1   5  14     2676.99     2434.97    139.10 o 
   0   5  14     2465.33     2597.91    169.69 o 
   1   5  14     1410.03     1457.33    118.55 o 
  -5   6  14      167.81      119.18     68.58 o 
  -4   6  14       33.57       69.80     79.42 o 
  -3   6  14       30.93       59.01     87.02 o 
  -2   6  14       21.04      -65.73     57.10 o 
  -1   6  14       13.07       85.61     67.85 o 
   0   6  14       14.84      242.75     75.40 o 
  -5   7  14      105.16       93.60     69.62 o 
  -4   7  14       83.14      -22.98    142.09 o 
  -3   7  14       28.80       15.01     80.39 o 
  -2   7  14       64.22       -3.91    113.33 o 
  -1   7  14      126.36      155.34     73.38 o 
   0   7  14      232.98      213.49     76.26 o 
  -5   8  14      649.53      616.15    111.89 o 
  -4   8  14      216.29      185.64    145.79 o 
  -3   8  14      514.82      424.76    104.17 o 
  -2   8  14      281.07      413.62    108.74 o 
  -1   8  14      227.17      413.51     92.28 o 
   0   8  14       62.03      164.04     71.98 o 
  -5   9  14     1064.04     1050.41    175.64 o 
  -4   9  14     1271.68     1224.65    140.42 o 
  -3   9  14     2175.72     1987.18    131.83 o 
  -2   9  14     2547.12     2476.08    174.15 o 
  -1   9  14     1752.35     1793.23    322.21 o 
   0   9  14     2627.21     2537.77    145.61 o 
  -4  10  14      298.69      344.15    102.69 o 
  -3  10  14       81.09     -146.50     73.25 o 
  -2  10  14      341.54      207.69     94.84 o 
  -1  10  14       47.96      -29.29     82.25 o 
  -3  11  14        1.48      -66.44     77.97 o 
  -2  11  14       14.24      -39.28     79.99 o 
  -4   1  15     1805.33     1796.51    113.72 o 
  -3   1  15     1263.64     1178.84    131.98 o 
  -2   1  15     1365.40     1328.80    140.27 o 
  -1   1  15     1123.26     1021.06    128.36 o 
  -4   2  15        0.79     -125.38     62.69 o 
  -3   2  15        4.27     -142.14     72.53 o 
  -2   2  15      168.25       56.05     86.30 o 
  -1   2  15       48.96      193.30     92.64 o 
  -4   3  15     1203.07     1112.77    257.33 o 
  -3   3  15     1768.77     1562.08    126.01 o 
  -2   3  15     2417.13     2510.32    176.93 o 
  -1   3  15     1924.78     1866.53    159.17 o 
  -4   4  15       81.33      -54.85     78.71 o 
  -3   4  15       26.27      -57.98    111.75 o 
  -2   4  15       69.31       68.05     87.88 o 
  -3   5  15      450.10      442.15    142.39 o 
  -2   5  15      358.56      393.34    105.62 o 
                                                 
